# Supplementary material for: Identifying weather patterns affecting household date palm sap consumption in Bangladesh, 2013–2016
Source: PLoS One. 2024 Nov 20;19(11):e0313904. doi: 10.1371/journal.pone.0313904 (PMC11578510; doi:10.1371/journal.pone.0313904)
Supplement: S3 Table — Supplemental data on NOAA weather variables throughout Bangladesh, with categorical monthly and rolling 30-day summaries of weather variables and percent of individuals reporting sap consumption. (XLSX) [file pone.0313904.s007.xlsx]

## Sheet: all_weather_data
This sheet contains weather data from multiple NOAA-affiliated stations in Bangladesh during the period relevant to this study (2012-2016) on average temperature, dew point, visibility, minimum temperature, maximum temperature, precipitation, relative humidity, and specific humidity. Further information and full datasets can be found through the NOAA Past Weather database: https://www.ncei.noaa.g…
Date	Station_num	Division	Temp_C	Dewp_C	Visib_km	Min_temp_C	Max_temp_C	Prcp_mm	RH	SH
2012-01-01	419230	Dhaka	23	12.5	4.18429	19	28.5	0	51.6029	0.00890644
2012-01-02	419230	Dhaka	19.4444	17	3.54056	18.2222	22.5	1.27	85.7781	0.0118954
2012-01-04	419230	Dhaka	19.6111	13.5	3.05775	16.3889	24.5	0	67.8072	0.00950031
2012-01-14	419230	Dhaka	16.2778	11.2778	2.57495	11.7778	22.2222	0	72.2698	0.00820979
2012-01-18	419230	Dhaka	19.7778	16.7778	2.57495	16.7778	24.2222	0	82.8454	0.0117804
2012-02-04	419230	Dhaka	20.6111	9.27778	3.70149	16	27.6111	0	48.2019	0.00718908
2012-02-06	419230	Dhaka	21.2778	12.7778	3.05775	14	29.3889	0	58.3635	0.00908167
2012-02-08	419230	Dhaka	21.9444	13.2778	3.21869	15.2222	29	0	57.8922	0.00940032
2012-02-15	419230	Dhaka	23.3889	13.2222	3.86243	18.3889	29.5	0	52.8427	0.00935878
2012-02-18	419230	Dhaka	22.4444	11.2222	3.54056	17.7222	29.3889	0	49.0594	0.00819796
2012-02-25	419230	Dhaka	24.8889	11	4.18429	20	32.2222	0	41.7244	0.00811695
2012-03-02	419230	Dhaka	25	12.5	4.02336	20.2222	30.7778	0	45.7612	0.00898115
2012-03-05	419230	Dhaka	26.2222	19.5	3.54056	22	32	0	66.5423
2012-03-06	419230	Dhaka	27.9444	20	4.18429	23	33.6111	0	62.0379	0.0144987
2012-03-09	419230	Dhaka	27.1111	20	4.50616	24	32.5	0	65.138	0.0144763
2012-03-10	419230	Dhaka	26.8889	19	4.50616	23	32.2222	0	62.0174	0.0135688
2012-03-12	419230	Dhaka	26.1111	8.5	4.98897	21.2222	33.7778	0	32.8155	0.00682975
2012-03-14	419230	Dhaka	25.8333	16.2222	4.18429	21.2222	31	0.254	55.3995	0.0113587
2012-03-20	419230	Dhaka	28	22	4.50616	25.2222	32.2778	0	69.9228	0.0163343
2012-03-21	419230	Dhaka	28.8333	22.5	4.18429	24.7778	33.7778	0	68.6748	0.0168633
2012-03-25	419230	Dhaka	29	18	4.50616	24.3889	34	0	51.5031	0.0127404
2012-03-26	419230	Dhaka	29.0556	19.7778	4.82803	24.6111	35	0	57.3645	0.0142248
2012-03-27	419230	Dhaka	29.3333	21.7778	4.82803	24.8889	34.7778	0	63.8454	0.0160884
2012-03-28	419230	Dhaka	29.2778	20	5.31084	24.5	35.3889	0	57.4175	0.0144151
2012-03-30	419230	Dhaka	28.9444	22	4.82803	24.6111	34.2222	0	66.1889	0.016319
2012-03-31	419230	Dhaka	27.1111	19.2778	4.50616	23.3889	35.5	0	62.2819	0.0137758
2012-04-01	419230	Dhaka	29.0556	16	4.98897	24.5	36.5	0	45.2286	0.0112144
2012-04-03	419230	Dhaka	30.7778	19.7222	5.47177	26.2222	36.2222	0	51.7779	0.0141648
2012-04-05	419230	Dhaka	29.2222	18.5	4.98897	24.7222	35	0	52.4658	0.0131505
2012-04-06	419230	Dhaka	22.8333	19	4.50616	21	26	61.976	79.0026	0.0135506
2012-04-08	419230	Dhaka	24	20.5	4.82803	20.7778	32.3889	18.034	80.8127	0.014904
2012-04-09	419230	Dhaka	21.7778	19	4.18429	20.6111	24	9.398	84.2425	0.0135619
2012-04-10	419230	Dhaka	23.4444	18.7778	4.50616	19.6111	29	0	75.0878	0.0133724
2012-04-11	419230	Dhaka	26.1111	19.5	5.47177	19.6111	31.2222	0	66.9808	0.0140013
2012-04-12	419230	Dhaka	25.7222	21	4.50616	24.2778	28.6111	39.878	75.1979	0.0153944
2012-04-14	419230	Dhaka	28.7778	20.2222	4.98897	23.6111	34.2222	0	59.9212	0.0146388
2012-04-15	419230	Dhaka	27.6111	22.2778	4.82803	22.2222	34.6111	10.668	72.7495	0.0166292
2012-04-18	419230	Dhaka	28.8889	23.5	4.82803	22.6111	35.3889	52.324	72.725	0.0179745
2012-04-22	419230	Dhaka	30.4444	23.5	5.31084	25.6111	36.5	0	66.4923	0.0179888
2012-04-25	419230	Dhaka	28.5	22.2778	5.31084	22.2222	34.7778	31.496	69.0763	0.0166516
2012-04-29	419230	Dhaka	30.4444	24.8889	6.43738	27.5	36.2778	0	72.269	0.0195614
2012-05-02	419230	Dhaka	25.8333	21.8889	4.82803	22.6111	32	27.94	78.8833	0.0162638
2012-05-03	419230	Dhaka	27.5	20.7222	5.31084	23	33.6111	14.986	66.5734	0.0151579
2012-05-05	419230	Dhaka	28.2222	18.6111	4.82803	21.3889	34.3889	0	55.9868	0.013289
2012-05-06	419230	Dhaka	29.2778	20.5	4.98897	24.3889	35.2222	0	59.2192	0.0149534
2012-05-08	419230	Dhaka	31.3889	22.2222	4.98897	27.6111	36	0	58.3096	0.0166215
2012-05-09	419230	Dhaka	30.8333	24	5.31084	27	35.2222	0	67.0164	0.018465
2012-05-11	419230	Dhaka	29.5556	22.7778	4.98897	27.2222	34.7778	0	66.9868	0.0171764
2012-05-18	419230	Dhaka	30.1667	24.5	4.98897	24.6111	34.5	0.508	71.7423	0.0191022
2012-05-19	419230	Dhaka	30.2778	24.5	4.82803	28.2222	33.7222	1.016	71.2865	0.0190814
2012-05-20	419230	Dhaka	30.7222	25	4.82803	28.6111	34	1.016	71.6025	0.0196781
2012-05-21	419230	Dhaka	31.2222	23.2778	5.31084	26.3889	35.5	0	62.7562	0.0177554
2012-05-22	419230	Dhaka	32.2778	25.2222	5.31084	28.2222	36.2222	0	66.4176	0.0199522
2012-05-23	419230	Dhaka	31.1111	25.3889	5.47177	27.3889	35.7778	0	71.6711	0.0201797
2012-05-25	419230	Dhaka	31.6111	26.5	5.47177	27.6111	36	0	74.3977	0.0215655
2012-05-29	419230	Dhaka	31.6667	24.5	4.98897	28.3889	35.6111	0	65.8559	0.0191307
2012-05-30	419230	Dhaka	30.7778	24.7778	4.98897	28.2222	34.7778	23.622	70.4353	0.0194831
2012-05-31	419230	Dhaka	29.6667	25.5	4.98897	28.7778	31.7778	3.302	78.3707	0.0203421
2012-06-02	419230	Dhaka	30.9444	26.2222	4.98897	27.7222	34.5	0	76.0187	0.0212607
2012-06-04	419230	Dhaka	31.1667	26	6.27644	27	35.5	7.874	74.0818	0.0210046
2012-06-05	419230	Dhaka	29	23.5	5.31084	27.1111	31.2222	32.512	72.2586	0.0180648
2012-06-07	419230	Dhaka	30.5	25.5	5.31084	28.7222	35.5	2.032	74.7088	0.0203513
2012-06-08	419230	Dhaka	31.1667	24.7778	5.47177	26.3889	35.5	0	68.8898	0.0194933
2012-06-14	419230	Dhaka	31.1667	26.5	4.98897	29.6111	35.3889	0	76.3024	0.0215541
2012-06-15	419230	Dhaka	28.9444	25.1111	4.98897	26.6111	32.7778	0	79.8401
2012-06-16	419230	Dhaka	26.3333	23.5	4.98897	25.7778	27	9.398	84.4476	0.0180709
2012-06-19	419230	Dhaka	30.0556	25	5.47177	27.3889	33	0	74.3904	0.0198117
2012-06-20	419230	Dhaka	29.1111	25	4.98897	27	32.5	6.858	78.5519	0.0198345
2012-06-22	419230	Dhaka	29	25.2222	4.82803	28	31.5	0.508	80.1121	0.0200141
2012-06-24	419230	Dhaka	26.7778	25	4.98897	26.2222	28.7222	7.112	90.0058	0.0197859
2012-07-05	419230	Dhaka	29	25	4.98897	28	32.6111	2.794	79.0585	0.0197509
2012-07-06	419230	Dhaka	29.5	25.5	4.82803	26.7778	33.7222	0	79.1271	0.0203521
2012-07-10	419230	Dhaka	28.7778	25	4.82803	26.3889	32	0.508	80.0828	0.0196698
2012-07-15	419230	Dhaka	29.6111	25.5	4.82803	28.2222	32.2222	0	78.622	0.0202933
2012-07-18	419230	Dhaka	28	26.2222	4.98897	26.7778	30.8889	5.334	90.0914	0.0212334
2012-07-20	419230	Dhaka	29.7778	24.7778	5.31084	26.8889	33.6111	1.016	74.5923	0.0194916
2012-07-24	419230	Dhaka	29.9444	25.6111	5.31084	28.5	33.6111	0	77.6386	0.0205018
2012-07-25	419230	Dhaka	29.9444	24.5	5.31084	28	33	0	72.6639	0.0191747
2012-07-26	419230	Dhaka	29.1667	24.8889	5.31084	27.7222	31.6111	6.096	77.7828	0.0196364
2012-07-27	419230	Dhaka	28	25.2222	4.98897	26.6111	31	4.572	84.9041	0.0200309
2012-07-29	419230	Dhaka	28.4444	25	4.82803	27	31.1111	0.254	81.6474	0.0197601
2012-07-30	419230	Dhaka	28.2778	23.7778	4.82803	26.3889	31.6111	0	76.623	0.0183651
2012-08-03	419230	Dhaka	29.6667	24.7778	5.31084	27	34.2778	5.588	75.071	0.019515
2012-08-04	419230	Dhaka	29.8333	24	5.47177	27.2778	33.5	3.81	70.9699	0.0186307
2012-08-13	419230	Dhaka	26.8333	24.7778	4.50616	25.7778	28.6111	39.116	88.5303	0.0194336
2012-08-14	419230	Dhaka	27		5.31084	18.3889	33	0
2012-08-19	419230	Dhaka	29.6111	24.7778	4.98897	27.3889	33.2778	5.842	75.3117	0.0194369
2012-08-20	419230	Dhaka	27.6667	25.2222	4.82803	25.2222	31.2222	37.084	86.5725	0.0199346
2012-08-21	419230	Dhaka	26.8333	24.7778	4.50616	26.3889	31.2222	40.64	88.5303	0.019389
2012-08-22	419230	Dhaka	28.7778	24.7778	4.98897	27.2222	33	0	79.0279	0.019374
2012-08-23	419230	Dhaka	29	25.7778	4.98897	27	32.5	1.524	82.7999	0.0205886
2012-08-25	419230	Dhaka	29.5556	25	4.82803	27.2778	32.7222	1.524	76.5617	0.0196688
2012-08-26	419230	Dhaka	30	24.7778	5.31084	27.7778	33.5	0	73.6451	0.0194102
2012-08-27	419230	Dhaka	29.4444	25.2222	4.82803	27.7778	33.2778	21.082	78.0807	0.0199427
2012-08-31	419230	Dhaka	30.2222	24.8889	4.82803	27.5	34.5	0	73.1954	0.0195455
2012-09-04	419230	Dhaka	28.2778	23.7778	4.82803	27.3889	30.7222	1.778	76.623	0.0182498
2012-09-05	419230	Dhaka	27.1667	24.2222	4.82803	25.6111	30.6111	20.066	83.9748	0.0187032
2012-09-08	419230	Dhaka	30.7222	26	4.98897	28.3889	36.5	0	75.9846	0.0208782
2012-09-10	419230	Dhaka	28.6667	24.5	4.98897	26.3889	33.2778	4.064	78.2289	0.0190529
2012-09-12	419230	Dhaka	29.1111	25.2222	4.98897	27.3889	33.3889	0.508	79.5987	0.0199184
2012-09-13	419230	Dhaka	28.6111	25	5.1499	27	31.7778	9.652	80.8609	0.0196618
2012-09-15	419230	Dhaka	28.6111	24.5	4.82803	26.7778	32.2222	0	78.4815	0.0191309
2012-09-16	419230	Dhaka	27.3889	25.5	4.82803	26.7778	31.2778	4.572	89.4566	0.0202541
2012-09-17	419230	Dhaka	28.2778	24.5	4.98897	26.6111	32	7.874	80.0168	0.0190297
2012-09-19	419230	Dhaka	29.2778	25.7778	4.98897	27	33	0	81.4806	0.0205644
2012-09-20	419230	Dhaka	29.5	25	4.98897	27.7222	33.2222	0	76.8074	0.0196256
2012-09-21	419230	Dhaka	29.7222	25	4.82803	27.7222	33.5	0.254	75.8301	0.01962
2012-09-22	419230	Dhaka	30.0556	24.5	5.47177	27.2222	34.2778	0	72.2015	0.0190469
2012-09-23	419230	Dhaka	30.0556	25.2222	4.82803	27.6111	34.2222	0	75.3818	0.0199057
2012-09-24	419230	Dhaka	28.2778	24	5.31084	26.2222	33.5	0	77.6536	0.0185045
2012-09-25	419230	Dhaka	29.1111	25.2222	4.98897	26.7778	33.1111	0	79.5987	0.0198907
2012-09-26	419230	Dhaka	29.2778	25.2222	4.98897	26.6111	33	0	78.8356	0.0198395
2012-10-19	419230	Dhaka	28.7778	21.5	4.98897	25.8889	33.2778	0	64.8206	0.0157872
2012-10-20	419230	Dhaka	28.5	22	4.82803	24.2778	32.6111	0	67.9173	0.0162557
2012-10-21	419230	Dhaka	27.8333	18.7778	4.82803	23.5	33	0	57.8706	0.0133204
2012-10-24	419230	Dhaka	28.5556	16.5	4.82803	23.2222	32.5	0	48.0657	0.0115782
2012-10-25	419230	Dhaka	25.1667	17.2778	4.50616	20.3889	31.2222	0	61.631	0.0121585
2012-10-26	419230	Dhaka	25.2778	17.2222	3.86243	20.7778	31	0	61.0101
2012-10-27	419230	Dhaka	26.3333	18.7778	4.50616	22.2778	30	0	63.1977	0.0133588
2012-11-06	419230	Dhaka	23.1111	22	3.70149	22.6111	24.5	25.654	93.4754	0.0162906
2012-11-07	419230	Dhaka	24.5	22	4.50616	22.7778	28.7222	0	85.9827	0.0163001
2012-11-08	419230	Dhaka	24.5	20.5	4.18429	22.6111	29	0	78.426	0.0148764
2012-11-09	419230	Dhaka	22.6667	16.5	3.54056	19.5	28.6111	0	68.1782	0.011558
2012-11-13	419230	Dhaka	22.3333	16.7778	4.50616	18.3889	29	0	70.8114	0.0117554
2012-11-14	419230	Dhaka	22.1111	16.5	4.50616	18.5	29.2778	0	70.5205	0.0115599
2012-11-15	419230	Dhaka	23	18.2222	4.50616	18.6111	29.5	0	74.4942	0.0128816
2012-11-16	419230	Dhaka	23.1667	17	4.50616	18.1111	30.2778	0	68.2774	0.0119157
2012-11-17	419230	Dhaka	24.6111	17.5	4.82803	18.6111	30.7222	0	64.6089	0.0123141
2012-11-18	419230	Dhaka	26.5556	18.2778	5.31084	23.2222	32.3889	0	60.4524	0.0129421
2012-11-20	419230	Dhaka	27.6667	15.3889	4.82803	24	31.7778	0	47.153	0.0107674
2012-11-21	419230	Dhaka	25.4444	14.7222	3.70149	21.6111	31	0	51.4957	0.0103039
2012-11-22	419230	Dhaka	23.3333	11	4.98897	21	28.6111	0	45.8077	0.00808006
2012-11-23	419230	Dhaka	21.3333	12.5	4.50616	17.2222	28.1111	0	57.116	0.00891966
2012-11-24	419230	Dhaka	20.3333	12.2778	4.02336	15.3889	27.2222	0	59.8603	0.00879604
2012-11-26	419230	Dhaka	19.3889	12	4.02336	15.3889	26.7778	0	62.3195	0.00862519
2012-11-27	419230	Dhaka	20.2778	12		16.7222	25.7778	0	58.9785	0.0086282
2012-11-28	419230	Dhaka	20.7222	11.7778	4.18429	16.2222	27.2222	0	56.5493	0.00850801
2012-11-30	419230	Dhaka	20.8889	15.5	3.70149	16.6111	27.2222	0	71.2987	0.0108474
2012-12-04	419230	Dhaka	20.7778	13.7778	4.18429	16.1111	27.6111	0	64.2387	0.00968941
2012-12-05	419230	Dhaka	19.8889	12	4.02336	15.2778	27.2222	0	60.4148	0.00862459
2012-12-06	419230	Dhaka	19.3333	12.7222	3.70149	14.8889	26.3889	0	65.5726	0.00904856
2012-12-08	419230	Dhaka	19.6667	15	3.21869	15.3889	26.2778	0	74.4616	0.0104977
2012-12-09	419230	Dhaka	19.5	16	1.60934	16.7222	26.5	0	80.2157	0.0111957
2012-12-10	419230	Dhaka	18.9444	16.5	1.12654	16.7778	25	0	85.7276	0.0115463
2012-12-12	419230	Dhaka	20.6667	17.7222	2.25308	18.6111	25.5	5.08	83.2419	0.0124775
2012-12-17	419230	Dhaka	19.9444	17	3.05775	17	24.7222	0	83.1575	0.0118958
2012-12-22	419230	Dhaka	15.1111	9	1.44841	12.6111	20.2222	0	66.8759	0.00704731
2012-12-23	419230	Dhaka	18.2778	12.2222	2.73588	14.3889	21.6111	0	67.7822	0.00873439
2013-01-01	419230	Dhaka	16.6667	10.2778	3.05775	11.2222	24.6111	0	65.9687	0.00769323
2013-01-03	419230	Dhaka	18.9444	13.5	3.05775	15.6111	25.2222	0.254	70.6805	0.00950369
2013-01-12	419230	Dhaka	15.6111		2.73588	8.22222	22.2778	0
2013-01-15	419230	Dhaka	18.2222	10.7222	2.73588	12.6111	26.5	0	61.5956	0.00790877
2013-01-21	419230	Dhaka	19.6667	11.2222	3.70149	16.5	24.7778	0	58.1856	0.00815467
2013-01-25	419230	Dhaka	15.8889	9	2.73588	11	23	0	63.6243	0.00703305
2013-01-30	419230	Dhaka	19.4444	7.72222	2.73588	14.3889	26.2222	0	46.6326	0.00645792
2013-01-31	419230	Dhaka	19.7778	11	3.05775	14.6111	27.2222	0	56.9405	0.0080481
2013-02-08	419230	Dhaka	21.6667	14.5	3.21869	17.6111	28.2222	0	63.7429	0.0101489
2013-02-18	419230	Dhaka	18.2778	14.7222	3.05775	16.3889	21.5	0	79.7628	0.0103016
2013-02-27	419230	Dhaka	25.5	14.5	4.02336	21	31.2222	0	50.5953	0.0101643
2013-02-28	419230	Dhaka	24.7778	12.5	4.02336	18.3889	32	0	46.3721	0.00893564
2013-03-05	419230	Dhaka	24.6111	12.7778	4.02336	17.6111	31.8889	0	47.6966	0.00906823
2013-03-07	419230	Dhaka	26.2222	13	4.02336	19.3889	33.5	0	43.9754	0.00920551
2013-03-10	419230	Dhaka	26.7778	12	4.18429	19.6111	33.6111	0	39.8562	0.00865123
2013-03-13	419230	Dhaka	26.9444	21.7778	3.70149	23.2222	33.3889	0.762	73.3777	0.0160685
2013-03-14	419230	Dhaka	28.0556	21.5	4.50616	24	34.1111	0	67.5999	0.0157896
2013-03-17	419230	Dhaka	26.0556	14.7778	4.18429	21.7778	33.6111	0.254	49.8414	0.0103464
2013-03-19	419230	Dhaka	27.8333	13.5	4.50616	22.3889	33.7778	0	41.3312	0.00955403
2013-03-20	419230	Dhaka	27.0556	16.7778	3.70149	18.7778	34.5	0	53.3997	0.0117867
2013-03-21	419230	Dhaka	28.6111	18.2222	4.98897	24.7778	34.2222	0	53.4176	0.0129487
2013-03-22	419230	Dhaka	27.6111	15.5	4.18429	22.8889	35.2222	1.524	47.6446	0.0108972
2013-03-29	419230	Dhaka	28.3333	14.5	4.82803	25.7778	33.5	0	42.8332	0.0102065
2013-03-30	419230	Dhaka	28.7778	17.7778	4.50616	24.7778	34.5	0	51.446	0.0125959
2013-03-31	419230	Dhaka	29.3889	22.2778	4.18429	25.2778	33.6111	0	65.6108	0.0166293
2013-04-01	419230	Dhaka	26.7222	19.7778	4.50616	21.2222	33.2222	23.114	65.7327	0.0142426
2013-04-03	419230	Dhaka	29.7778	22.7222	4.50616	25.7778	36	0	65.9125	0.0170967
2013-04-04	419230	Dhaka	30.9444	17.7778	4.82803	26.3889	36.7778	0	45.4181	0.0126453
2013-04-06	419230	Dhaka	29.3889	8.27778	4.50616	24	35.7778	0	26.6918	0.00678268
2013-04-07	419230	Dhaka	29.3889	21.7778	4.50616	24.3889	35	0	63.641	0.0161751
2013-04-08	419230	Dhaka	30.5	22	4.82803	25.3889	36.5	0	60.5186	0.016384
2013-04-10	419230	Dhaka	30.1111	23.7778	4.82803	26.6111	33.2222	0	68.919	0.0182428
2013-04-11	419230	Dhaka	30.7778	24	4.98897	27	35.2222	0	67.2294	0.0184797
2013-04-14	419230	Dhaka	29.8889	19.2778	4.82803	27	33.5	0	53	0.0138206
2013-04-15	419230	Dhaka	28.3333	18.2778	4.98897	25	34.3889	0	54.4764	0.0130093
2013-04-16	419230	Dhaka	25.9444	19.2222	4.50616	22.3889	30.2222	3.302	66.4856	0.0138203
2013-04-17	419230	Dhaka	26	19.7778	4.50616	21.5	30	4.318	68.5952	0.0142973
2013-04-18	419230	Dhaka	26.2222	20	4.98897	23.6111	28.6111	0	68.6384	0.0144683
2013-04-19	419230	Dhaka	27.1667	20.3889	4.50616	20.5	34	6.858	66.5057	0.0148124
2013-04-20	419230	Dhaka	27.2222	18	4.82803	21.2222	32.3889	2.286	57.1237	0.0127466
2013-04-23	419230	Dhaka	26.7778	20.2222	4.50616	21.2222	31.7222	0	67.3459	0.0146081
2013-04-26	419230	Dhaka	31.3333	22.5	4.98897	26.7778	36.2222	0	59.4907	0.0168442
2013-04-29	419230	Dhaka	30.3889	25.7778	4.50616	27.2778	35	0	76.4352	0.0205576
2013-05-02	419230	Dhaka	31.3889	25.5	4.82803	28.7222	35.7778	0	71.0138	0.0203301
2013-05-03	419230	Dhaka	31.3889	23.7778	4.50616	28.3889	37.1111	0	64.066	0.01833
2013-05-05	419230	Dhaka	25.1111	19.7778	4.50616	21.2222	29.6111	3.81	72.3128	0.0142582
2013-05-06	419230	Dhaka	23.8333	21.2778	4.18429	23.2222	25	8.89	85.6253	0.015662
2013-05-07	419230	Dhaka	26.3889	23.7778	4.18429	23.3889	30	28.194	85.5913	0.0182531
2013-05-08	419230	Dhaka	26.8889	23.7778	4.98897	23.7222	34.2222	39.37	83.1074	0.0182883
2013-05-10	419230	Dhaka	30.3889	26.2222	4.98897	28	34.5	0	78.4723	0.0211518
2013-05-11	419230	Dhaka	29.7778	24.2778	4.82803	26	33.2778	7.366	72.3938	0.0188586
2013-05-12	419230	Dhaka	26.9444	23	4.82803	24	31.1111	2.54	79.0383	0.0174081
2013-05-13	419230	Dhaka	28.8333	23.2778	4.50616	24.2222	33.6111	0	71.9876	0.0177068
2013-05-14	419230	Dhaka	27.5556	23.2778	4.98897	24.2222	32.7778	19.304	77.5478	0.0177248
2013-05-16	419230	Dhaka	23.5556	21.7778	4.02336	22.3889	24.5	75.438	89.7748	0.016226
2013-05-18	419230	Dhaka	28.8889	25.2222	4.50616	25.3889	33.2222	3.048	80.6292	0.0199082
2013-05-19	419230	Dhaka	30.4444	25.2778	4.82803	28	34.2222	0	73.9632	0.019982
2013-05-21	419230	Dhaka	26.5556	24	4.82803	25.7222	29.5	0.254	85.894	0.0185302
2013-05-24	419230	Dhaka	25.9444	23.7778	4.02336	24.7222	29	59.944	87.8695	0.0183147
2013-05-25	419230	Dhaka	28.2222	24.5	4.50616	25.3889	32	0	80.2759	0.0191247
2013-05-28	419230	Dhaka	29.4444	23.3889	4.82803	26.3889	33	0	69.956	0.0178872
2013-05-29	419230	Dhaka	28.2778	23.8889	4.98897	26.5	32	2.032	77.1368	0.0184401
2013-05-30	419230	Dhaka	26.5	23.7778	4.82803	24.7778	29.7778	14.478	85.0321	0.0183355
2013-05-31	419230	Dhaka	24.6111	21.7778	4.18429	22.3889	29.7222	16.51	84.2625	0.0161752
2013-06-02	419230	Dhaka	30.7778	25.5	5.31084	27.2222	35.3889	0	73.5313	0.0202664
2013-06-03	419230	Dhaka	31.9444	25.5	4.82803	28.2222	36.3889	0	68.8093	0.0202861
2013-06-04	419230	Dhaka	32	26.5	4.82803	28.6111	35.5	0	72.775	0.0215079
2013-06-06	419230	Dhaka	29.3889	26	4.02336	28.3889	33	31.496	82.0322	0.0208848
2013-06-07	419230	Dhaka	26.5	25.2222	4.50616	25.7778	27.2778	25.4	92.7097	0.0199391
2013-06-09	419230	Dhaka	29.3889	25.5	4.50616	28	32.7222	0	79.636	0.0203398
2013-06-12	419230	Dhaka	31	24	4.6671	28.3889	35.3889	0	66.3819	0.0185557
2013-06-15	419230	Dhaka	30.7778	25	4.50616	27.7778	35	0	71.3756	0.0197096
2013-06-20	419230	Dhaka	30	26	4.98897	27	33.7778	34.29	79.1955	0.0209609
2013-06-24	419230	Dhaka	30.0556	25	4.82803	27.2778	33.6111	1.27	74.3904	0.0197621
2013-06-26	419230	Dhaka	28.5556	25.5	4.82803	26.6111	32	23.622	83.5722	0.020294
2013-06-29	419230	Dhaka	26.7778	25.5	3.70149	25.7778	28.6111	124.206	92.7242	0.0203569
2013-06-30	419230	Dhaka	27.7778	25	4.18429	26.6111	29.2222	4.572	84.8811	0.0197633
2013-07-02	419230	Dhaka	30	24.2778	4.82803	27.7222	33.5	0	71.4746	0.018925
2013-07-03	419230	Dhaka	29.2778	25	4.82803	28	34	0	77.7988	0.0197216
2013-07-06	419230	Dhaka	29.8889	25.5	4.50616	27.7778	33.5	0	77.3748	0.0202511
2013-07-07	419230	Dhaka	29.3889	25	4.98897	28	34.2778	0	77.3013	0.0196607
2013-07-08	419230	Dhaka	30.4444	25	4.98897	27.7778	34.2222	0	72.7496	0.0196934
2013-07-09	419230	Dhaka	30.1667	25.5	4.98897	28	34	0	76.1499	0.0203367
2013-07-11	419230	Dhaka	29.5556	25.1667	4.82803	27.7778	33	0	77.3258	0.0199048
2013-07-14	419230	Dhaka	28.7222	25.5	4.98897	27.6111	32	2.794	82.7678	0.0203308
2013-07-16	419230	Dhaka	29.7222	25.2222	4.82803	28	33.6111	0.254	76.8407	0.0199849
2013-07-17	419230	Dhaka	30.0556	25	4.82803	26.6111	32.3889	0.508	74.3904	0.0197265
2013-07-19	419230	Dhaka	29.2778	24.7778	4.98897	27	31.7778	23.876	76.774	0.0195008
2013-07-20	419230	Dhaka	29.2222	25.5	4.82803	27	32.5	28.194	80.4062	0.0203334
2013-07-23	419230	Dhaka	30	24.5	4.82803	28.7222	34.6111	1.016	72.4323	0.0191709
2013-07-24	419230	Dhaka	30.6111	24	4.82803	28.3889	34.2222	0	67.873	0.0186073
2013-07-26	419230	Dhaka	27.7778	25.2222	4.02336	26.7778	30	7.874	86.0123	0.0200629
2013-07-27	419230	Dhaka	27.2222	25	4.18429	26	28.2778	28.448	87.6863	0.019727
2013-07-28	419230	Dhaka	26	24.7778	3.70149	24.7778	27.7222	150.114	92.9916	0.019419
2013-07-29	419230	Dhaka	28.0556	24.2222	4.50616	26.2222	31.5	64.516	79.7213	0.0188825
2013-07-30	419230	Dhaka	29	24.3889	4.82803	26.7778	32.6111	1.016	76.2235	0.0190885
2013-07-31	419230	Dhaka	28.2778	24.5	4.82803	27	31	0.508	80.0168	0.0191862
2013-08-04	419230	Dhaka	29.1667	25.2222	4.50616	27.3889	33	0	79.3434	0.0199643
2013-08-13	419230	Dhaka	29.0556	25	4.82803	26	32.7778	1.016	78.8047	0.0196741
2013-08-16	419230	Dhaka	27.5556	24.7778	4.82803	25.3889	31.2778	37.592	84.8582	0.0194209
2013-08-17	419230	Dhaka	28.6667	25.2222	4.82803	26	31.2778	0	81.6747	0.0199857
2013-08-18	419230	Dhaka	28.3889		4.82803	26	32.2778	1.016
2013-08-19	419230	Dhaka	27.1667	24	4.98897	25.3889	30.6111	0	82.8622	0.0186071
2013-08-21	419230	Dhaka	28.1667	25.3889	4.82803	25.8889	30.5	12.192	84.9212	0.0201922
2013-08-23	419230	Dhaka	29.8333	25	4.82803	27	33.5	0	75.3467	0.0197065
2013-08-27	419230	Dhaka	27.7222	25.2222	4.18429	25.6111	32.2222	9.906	86.2919	0.0199705
2013-08-29	419230	Dhaka	28.8333	24.7778	4.98897	27.2778	31.6111	12.7	78.7738	0.0193721
2013-08-30	419230	Dhaka	29.0556	25.2222	4.82803	27.3889	33	0.508	79.8549	0.0199124
2013-08-31	419230	Dhaka	28.7778	26	4.50616	27.5	33.5	10.414	84.9839	0.020859
2013-09-02	419230	Dhaka	29.1667	25.5	4.98897	27.6111	32.2222	0	80.6648	0.020224
2013-09-03	419230	Dhaka	29.1111	25	4.82803	27.2222	32.6111	1.27	78.5519	0.0196526
2013-09-07	419230	Dhaka	29.6111	25	4.98897	27.2222	33	1.27	76.317	0.0196023
2013-09-09	419230	Dhaka	27.6667	24.8889	4.50616	25.6111	30.1111	0	84.8696	0.0194667
2013-09-10	419230	Dhaka	28.6111	24.3889	4.6671	26.6111	31.6111	3.048	77.9612	0.0189302
2013-09-11	419230	Dhaka	28.7778	25.2222	4.98897	26.7778	32	2.286	81.15	0.0198645
2013-09-12	419230	Dhaka	29.1667	25.7778	4.82803	26.5	32.2778	1.524	82.0055	0.0205152
2013-09-13	419230	Dhaka	30.8889	26	4.82803	27	35.7222	0	75.2646	0.0208244
2013-09-16	419230	Dhaka	28.6111	24.7778	4.50616	25.3889	32.7778	6.604	79.7957	0.0194454
2013-09-17	419230	Dhaka	29.3889	25	4.82803	27.3889	33.3889	0.254	77.3013	0.0197158
2013-09-18	419230	Dhaka	29.7222	25.2222	4.98897	26.8889	34.2222	0.508	76.8407	0.019969
2013-09-19	419230	Dhaka	29.5	24.2222	4.98897	26.7778	32.8889	0	73.317	0.0187937
2013-09-21	419230	Dhaka	29.3333	25.2222	4.50616	27	35	1.016	78.5831	0.0199147
2013-09-22	419230	Dhaka	28.9444	26	4.82803	27.7222	34.2778	14.224	84.1672	0.0208905
2013-09-23	419230	Dhaka	30.5556	26.1111	4.82803	27.5	34.2222	15.24	77.2182	0.021043
2013-09-26	419230	Dhaka	28.4444	24.7778	4.50616	26	33.5	1.778	80.5719	0.0193524
2013-09-27	419230	Dhaka	28.7222	24.5	4.98897	27.2778	33.5	0	77.9772	0.0190491
2013-09-28	419230	Dhaka	28.2222	25.5	4.82803	26.2778	30.5	0	85.2077	0.020243
2013-09-29	419230	Dhaka	26.7222	24.5	4.82803	25	30.1111	11.684	87.6434	0.0190791
2013-09-30	419230	Dhaka	26.4444	23.5	4.98897	25.2222	29.6111	13.97	83.8957	0.0179521
2013-10-02	419230	Dhaka	29.2778	24	4.82803	25.7778	35	0.254	73.2795	0.0184413
2013-10-07	419230	Dhaka	27	24.5	4.50616	24.7222	31.2222	0.762	86.2235	0.0189904
2013-10-11	419230	Dhaka	29	22.5	4.82803	24.3889	34.7222	0	68.0151	0.0168351
2013-10-12	419230	Dhaka	28.3889	24.5	4.50616	26.2222	35.2222	4.064	79.5013	0.019009
2013-10-17	419230	Dhaka	28.5	24.7778	4.82803	26	33.2778	0	80.3122	0.0193063
2013-10-18	419230	Dhaka	28.8889	23.7778	4.82803	25.5	34	0	73.952	0.018169
2013-10-19	419230	Dhaka	29.1667	23.7778	4.50616	25.6111	34.5	0	72.7728	0.0181567
2013-10-20	419230	Dhaka	27	23.2222	4.82803	25.2222	33.2222	0.762	79.8465	0.0175667
2013-10-21	419230	Dhaka	25.3889	23.5	4.82803	23.5	30.7222	36.322	89.3071	0.017862
2013-10-23	419230	Dhaka	25.2222	22.7222	4.50616	23.7778	28.5	0.508	86.0529	0.0169839
2013-10-25	419230	Dhaka	24.6667	23.5	4.02336	23.1111	26.1111	9.906	93.2359	0.0178276
2013-10-26	419230	Dhaka	23.3333	21.5	4.82803	22.6111	24.6111	1.778	89.4539	0.0157976
2013-10-30	419230	Dhaka	25.3333	17.7778	4.82803	21.7778	31.5	0	62.9785	0.012516
2013-10-31	419230	Dhaka	25	18.2222	4.02336	20.1111	31.5	0	66.0612	0.0128589
2013-11-01	419230	Dhaka	24.7778	18.2222	3.70149	21.3889	30.8889	0	66.943	0.0128677
2013-11-02	419230	Dhaka	24.9444	19	3.70149	21.3889	31	0	69.5857	0.0135148
2013-11-05	419230	Dhaka	24.0556	18.5	4.02336	21.1111	29.3889	0	71.1296	0.0130699
2013-11-07	419230	Dhaka	24.1111	17.5	4.02336	19.7778	31	0	66.5734	0.0122942
2013-11-09	419230	Dhaka	26.7222	17.2222	5.47177	21.3889	31	0	56.0115	0.0121026
2013-11-10	419230	Dhaka	24.7778	18.5	4.50616	20	31.5	0	68.1189	0.0131274
2013-11-12	419230	Dhaka	24.5	12.7778	4.18429	19.7778	30.1111	0	48.0146	0.00909691
2013-11-16	419230	Dhaka	24.2222	15	4.82803	18	32.1111	0	56.3933	0.0104819
2013-11-17	419230	Dhaka	23.1111	16.5	4.18429	19.5	32	0	66.3672	0.0115434
2013-11-18	419230	Dhaka	24	15.5	4.82803	19	31.6111	0	59.0151	0.0108248
2013-11-21	419230	Dhaka	21.3889	15.2778	4.50616	17.2222	27.3889	0	68.1653	0.0106837
2013-11-22	419230	Dhaka	21.1111	15.7222	4.82803	16.3889	27.2222	0	71.3397	0.0109737
2013-11-24	419230	Dhaka	21.3333	14.7778	4.18429	16.3889	28.2222	0	66.2331	0.0103414
2013-11-27	419230	Dhaka	21.8889	17	4.82803	17.7778	29	0	73.7874	0.0119218
2013-11-28	419230	Dhaka	22.6111	17	4.02336	17.2778	30.2222	0	70.6141	0.0118953
2013-12-03	419230	Dhaka	22.1111	16.7778	4.02336	18	29	0	71.7759	0.0117447
2013-12-05	419230	Dhaka	22.3333	17.1667	3.86243	18.7778	29	0	72.5779	0.012057
2013-12-06	419230	Dhaka	22.3333	15.8889	4.02336	18.2222	29.3889	0	66.9149	0.0111184
2013-12-07	419230	Dhaka	22.4444	16.3333	4.02336	16.7778	28	0	68.3754	0.011428
2013-12-08	419230	Dhaka	22.5556	16.1111	4.34523	18	28.7778	0	66.9604	0.0112752
2013-12-09	419230	Dhaka	23.1667	17.5556	4.02336	17	28.5	0	70.7178	0.0123685
2013-12-10	419230	Dhaka	23	16.7222	4.34523	18	28.6111	0	67.7649	0.0117342
2013-12-11	419230	Dhaka	22.4444	14.5556	4.02336	16.7778	28	0	61.0099	0.0101979
2013-12-12	419230	Dhaka	22.3333	13.5	4.18429	16.6111	26	0	57.3613	0.00951969
2013-12-13	419230	Dhaka	20.8889	13.1667	4.02336	16.2222	26.3889	0	61.3127	0.00931892
2013-12-14	419230	Dhaka	20.7222	13	4.02336	15.1111	26.3889	0	61.2742	0.00922344
2013-12-15	419230	Dhaka	20.3889	14.5	3.86243	14	26.2778	0	68.9479	0.0101431
2013-12-16	419230	Dhaka	19.5	12.8889	3.70149	13	27	0	65.6082	0.00912081
2013-12-17	419230	Dhaka	19.5	11.4444	3.37962	13	28	0	59.6623	0.00830732
2013-12-18	419230	Dhaka	19.1111	12.8333	3.86243	13	25.3889	0	66.9717	0.00910728
2013-12-19	419230	Dhaka	18.9444	15	4.02336	14.2778	25	0	77.885	0.0104693
2013-12-20	419230	Dhaka	19.9444	15.5556	3.21869	14.5	24.7222	0	75.8475	0.0108383
2013-12-21	419230	Dhaka	20.7778	18	2.09215	16.7778	24.3889	4.064	84.1323	0.0126313
2013-12-22	419230	Dhaka	21	15.7778	2.73588	16.2778	24.3889	0	72.0839	0.0109661
2013-12-23	419230	Dhaka	22.5	16	3.54056	17	26.6111	0	66.7121	0.0111326
2013-12-24	419230	Dhaka	20.3333	14.6111	3.37962	16	26.3889	0	69.6828	0.010192
2013-12-25	419230	Dhaka	17.5556	12.8333	1.44841	15.2222	21.3889	0	73.8332	0.00906167
2013-12-26	419230	Dhaka	17.6111	12.3333	1.60934	13.7778	21.6111	0	71.2024	0.00878159
2013-12-27	419230	Dhaka	16.5556	12.7222	0.804672	12.7778	20.2222	0	78.0895	0.00901145
2013-12-28	419230	Dhaka	16.6111	13.2222	1.60934	13.2778	21.6111	0	80.3991	0.00930807
2013-12-29	419230	Dhaka	16.2222	13.5	1.77028	13.7222	21.6111	0	83.9187	0.00947786
2013-12-31	419230	Dhaka	18.3889	10	3.05775	13.3889	23.7222	0	58.088	0.00751903
2014-01-01	419230	Dhaka	18.2222	11.3889	3.37962	11.6111	25.7222	0	64.3812	0.00825421
2014-01-02	419230	Dhaka	20.9444	13.3889	3.86243	13.5	25.2222	0	61.9954	0.00940933
2014-01-04	419230	Dhaka	19.2222	11	3.05775	13.5	22.5	0	58.9407	0.00805101
2014-01-07	419230	Dhaka	18.2222	12.7778	1.44841	12	22.7222	0	70.5434	0.00903981
2014-01-08	419230	Dhaka	16.7778	7.22222	2.57495	10.7222	22.1111	0	53.2856	0.00622799
2014-01-11	419230	Dhaka	19.8333	12.2778	2.73588	11.7222	24.2778	0	61.7411	0.00874642
2014-01-12	419230	Dhaka	18.8333	12.5	3.21869	16.3889	25	0	66.6707	0.00886485
2014-01-13	419230	Dhaka	18.9444	13.2778	2.73588	15.7778	24	0	69.6647	0.00933024
2014-01-14	419230	Dhaka	17.0556	13.7778	1.28748	14.7778	22	0	81.0424	0.00965485
2014-01-16	419230	Dhaka	16.6667	13	1.28748	14	21.6111	0	78.962	0.00915419
2014-01-17	419230	Dhaka	18.8889	14.2778	2.25308	15	23	0	74.5976	0.00996119
2014-01-18	419230	Dhaka	21.8889	13.6667	3.05775	13	27.7778	0	59.5782	0.00956642
2014-01-25	419230	Dhaka	23.7222	12.5	2.89682	16.3889	27	0	49.4018	0.00889452
2014-01-31	419230	Dhaka	18.9444	14.6111	1.44841	14.5	25.2222	0	75.9578	0.0101831
2014-02-02	419230	Dhaka	21.9444	10.5	3.21869	15.2222	27.5	0	48.2061	0.00780433
2014-02-03	419230	Dhaka	14.1667		3.05775	11	18.6111	0
2014-02-09	419230	Dhaka	26.2778	15.5	2.25308	19	30	0	51.528	0.0108757
2014-02-10	419230	Dhaka	21.6667	11.2222	3.21869	18.7222	28	0	51.4412	0.00821139
2014-02-11	419230	Dhaka	22.0556	12.3889	3.05775	17.3889	26.7778	0	54.2525	0.00887543
2014-02-12	419230	Dhaka	20.2778	8.27778	3.70149	17.5	25.6111	0	45.9895	0.00672999
2014-02-13	419230	Dhaka	21.7222	8	3.37962	16.5	27.7222	0	41.2976	0.00658722
2014-02-15	419230	Dhaka	19.7222	14.5	3.37962	17.3889	22.6111	2.286	71.8519	0.0101477
2014-02-16	419230	Dhaka	19.1667	16.6667	2.41402	16.7778	22.1111	8.382	85.4481	0.0116648
2014-02-17	419230	Dhaka	17.5556	14.3889	2.73588	14.1111	22.2222	3.81	81.693	0.010059
2014-02-20	419230	Dhaka	22.6667	11	3.54056	16	27.7778	0	47.6937	0.00806378
2014-02-21	419230	Dhaka	22.1111	11	3.70149	14	27.5	0	49.3322	0.00805079
2014-02-24	419230	Dhaka	24.0556	15.3889	3.54056	19.2222	28.7778	0	58.401	0.0107162
2014-02-26	419230	Dhaka	23.3889	13.7778	3.05775	18.2778	28.5	0	54.7884	0.00967943
2014-02-27	419230	Dhaka	24.4444	13.1667	3.21869	16.6111	29.2222	0	49.4147	0.00929239
2014-03-01	419230	Dhaka	24.7778	13.7778	3.37962	17.7222	28.6111	0	50.4055	0.00966878
2014-03-02	419230	Dhaka	25.8889	13.2222	3.54056	18.2222	29.2222	0	45.5066	0.00933339
2014-03-03	419230	Dhaka	25.0556	12.6667	3.70149	18.5	29.3889	0	46.111	0.00899562
2014-03-04	419230	Dhaka	22.8889	12.3333	3.21869	19.7778	27.2778	0	51.386	0.00879297
2014-03-05	419230	Dhaka	24.6111	11.7778	4.82803	19.6111	29	0	44.6631	0.00849149
2014-03-06	419230	Dhaka	25.2778	11.3889	4.02336	18	29.2222	0	41.8331	0.00827152
2014-03-08	419230	Dhaka	23.7778	8.83333	3.86243	16	29.3889	0	38.5754	0.00696035
2014-03-09	419230	Dhaka	25.2778	8.33333	4.18429	16.2778	30.2222	0	34.0912	0.00673874
2014-03-10	419230	Dhaka	25	10.2778	4.6671	16.6111	29.7222	0	39.5034	0.00768409
2014-03-11	419230	Dhaka	25.5556	9.38889	4.82803	19.2778	31	0	36.0096	0.00724014
2014-03-12	419230	Dhaka	26.1111	12.6111	3.70149	18.2222	32.2222	0	43.1529	0.0089697
2014-03-13	419230	Dhaka	26.7778	15.5	3.86243	17.2222	32.7778	0	50.0314	0.0108298
2014-03-14	419230	Dhaka	26.8333	12.8889	4.34523	20.7222	32.5	0	42.1125	0.00913923
2014-03-15	419230	Dhaka	25.2222	9.72222	4.82803	19	32.1111	0	37.5615	0.00740238
2014-03-16	419230	Dhaka	24.6111	11.3889	4.18429	20.2222	31.2222	0	43.5301	0.00826466
2014-03-17	419230	Dhaka	27.3889	10.1667	4.34523	18.2222	33.6111	0	34.0487	0.00763668
2014-03-18	419230	Dhaka	28.8889	20	4.02336	20.5	33.7778	0	58.7238	0.0143919
2014-03-19	419230	Dhaka	26.7222	20.6111	4.18429	24.2222	34	0	69.2077	0.0149747
2014-03-20	419230	Dhaka	27.5	14.6667	4.50616	22.5	32.8889	0	45.4536	0.0102846
2014-03-21	419230	Dhaka	27	14.2778	4.02336	21.1111	32.7222	0	45.6448	0.0100531
2014-03-22	419230	Dhaka	24.2778	16.7778	4.02336	21.3889	34.1111	10.16	62.9667	0.0118023
2014-03-23	419230	Dhaka	26.2222	15.8333	4.82803	20	31.3889	0	52.8121	0.0110805
2014-03-24	419230	Dhaka	26.4444	18.7778	4.6671	22	33	0.254	62.7847	0.0133364
2014-03-25	419230	Dhaka	27.6667	19.3333	4.6671	20.5	32.1111	0	60.4967	0.0138199
2014-03-26	419230	Dhaka	29.2778	21.7778	4.02336	23.5	33.7222	0	64.0506	0.0160804
2014-03-27	419230	Dhaka	29.3889	23	4.50616	25.2222	36	0	68.5505	0.0173502
2014-03-28	419230	Dhaka	30.2222	18.8333	4.18429	25.7778	36	0	50.5737	0.0134364
2014-03-29	419230	Dhaka	31.5	13.5	4.82803	25.5	38	0	33.462	0.00958282
2014-03-30	419230	Dhaka	30.7222	17.5556	4.6671	25.6111	37.6111	0	45.3585	0.0124284
2014-03-31	419230	Dhaka	33.6667	14.7222	4.82803	27.5	37.7778	0	32.0537	0.01038
2014-04-01	419230	Dhaka	30.6667	20	4.34523	26.2222	36.6111	0	53.0126	0.0144824
2014-04-02	419230	Dhaka	31.2222	19	5.1499	26	36.3889	0	48.2637	0.0136007
2014-04-03	419230	Dhaka	29.7222	19.5556	4.98897	23.8889	37	20.066	54.4431	0.0140668
2014-04-04	419230	Dhaka	25.2222	18.2778	4.6671	18.8889	30.6111	39.878	65.42	0.0129539
2014-04-05	419230	Dhaka	26.5	20.6111	4.02336	21.5	33	0	70.1197	0.0149804
2014-04-06	419230	Dhaka	27.1667	22.3889	4.34523	24	32.7778	0.762	75.1746	0.0166884
2014-04-07	419230	Dhaka	29.5	22.7778	4.50616	23.2778	34	0	67.2017	0.0171201
2014-04-08	419230	Dhaka	30	23.7222	4.50616	26.7778	34.2222	0.254	69.1287	0.0181474
2014-04-09	419230	Dhaka	30.9444	23.4444	4.98897	27.2222	34.7222	0	64.4025	0.0178277
2014-04-10	419230	Dhaka	29.1111	21.1667	4.82803	25	35	0	62.2957	0.0154943
2014-04-11	419230	Dhaka	29.4444	18.7778	4.82803	24.2222	36.6111	0	52.7048	0.0133759
2014-04-12	419230	Dhaka	30.8333	18.6111	4.82803	25.5	35.7778	0	48.1616	0.013241
2014-04-13	419230	Dhaka	30.3889	16.1667	5.31084	23.6111	35.7222	0	42.3342	0.0113329
2014-04-14	419230	Dhaka	28.8333	18.1667	4.82803	23.6111	36	0	52.55	0.0128553
2014-04-15	419230	Dhaka	29.3333	18.5556	4.82803	25.3889	35.6111	0	52.3117	0.0131925
2014-04-16	419230	Dhaka	31.6111	19	4.82803	25.2222	37.2222	0	47.2081	0.0135929
2014-04-17	419230	Dhaka	30.7778	23.1667	4.50616	25.2222	36.2778	0	63.9368	0.0175537
2014-04-18	419230	Dhaka	32.1667	21.7778	4.82803	24.7778	37.7222	0	54.3015	0.0161056
2014-04-19	419230	Dhaka	31	21.7778	4.50616	27	37.7222	0	58.0217	0.0161285
2014-04-20	419230	Dhaka	32.4444	19.5556	4.82803	26.2222	38.5	0	46.6173	0.0140692
2014-04-21	419230	Dhaka	32	14.2778	4.98897	26.6111	37.7778	0	34.21	0.0100512
2014-04-22	419230	Dhaka	32.3889	13.8889	5.31084	24.8889	39	0	32.6332	0.00979842
2014-04-23	419230	Dhaka	32.8333	14	5.31084	26.7778	39.3889	0	32.0559	0.00989017
2014-04-25	419230	Dhaka	32.0556	18.6111	4.82803	28.8889	39	0	44.9285	0.0132749
2014-04-26	419230	Dhaka	31.9444	21.5556	4.98897	26.7778	38	0	54.2469	0.0159165
2014-04-27	419230	Dhaka	32.7222	24	4.98897	25.5	37	0	60.2078	0.0184562
2014-04-28	419230	Dhaka	29.1667	22	4.6671	22.5	35	7.112	65.3434	0.0163485
2014-04-29	419230	Dhaka	32.7778	24.8333	4.6671	23.5	36.5	0	63.0909	0.019418
2014-04-30	419230	Dhaka	31.7222	23.5	4.98897	20.2778	36	0	61.8212	0.0179098
2014-05-01	419230	Dhaka	29.1667	22.5556	4.50616	21.2222	36	14.986	67.5902	0.016919
2014-05-02	419230	Dhaka	29.5	22	4.82803	21.1111	33.5	3.048	64.0978	0.0163407
2014-05-03	419230	Dhaka	28.7222	19.7222	4.98897	25.2222	34.7222	0	58.2818	0.0142151
2014-05-04	419230	Dhaka	30.4444	21.7222	4.98897	24	35.5	0	59.6906	0.0160781
2014-05-05	419230	Dhaka	28.2222	22.8333	4.18429	26.3889	30.2778	0	72.61	0.0171594
2014-05-06	419230	Dhaka	30.5556	22.5	4.50616	25.6111	35.5	0	62.1906	0.0168367
2014-05-07	419230	Dhaka	26.7778	22.8889	5.31084	24.6111	35.2778	21.844	79.2815	0.0172672
2014-05-08	419230	Dhaka	30.6111	24.2778	4.98897	23.7222	36	0	69.0138	0.0188407
2014-05-09	419230	Dhaka	31.7222	24.5	5.1499	28.5	37.2778	0	65.6486	0.0191346
2014-05-10	419230	Dhaka	31.5556	23.8889	4.6671	28.6111	35.6111	0	63.8874	0.0184052
2014-05-11	419230	Dhaka	28.8889	23.6111	4.82803	24.7222	32.3889	3.81	73.2137	0.0180539
2014-05-12	419230	Dhaka	30.8333	25	4.98897	26.5	35.7778	0	71.1494	0.0196351
2014-05-13	419230	Dhaka	31.0556	24.1667	4.98897	27	37.3889	15.24	66.8373	0.0186919
2014-05-14	419230	Dhaka	32.7778	22.6667	5.31084	23	37.2222	0	55.3778	0.0170883
2014-05-15	419230	Dhaka	30.6111	22.5	5.31084	26.7778	36.7222	0	61.9932	0.0169326
2014-05-16	419230	Dhaka	32.2222	23.4444	5.1499	26.7222	37.7778	0	59.894	0.0179002
2014-05-17	419230	Dhaka	31.7222	24.6111	4.6671	28.5	36.5	0	66.0864	0.0191664
2014-05-18	419230	Dhaka	32.3889	24.6111	5.31084	28.3889	37	0	63.639	0.0191748
2014-05-19	419230	Dhaka	32.7778	25	5.6327	28.2778	36.3889	0	63.7213	0.0196199
2014-05-20	419230	Dhaka	32.6111	24.5556	5.79364	28.2222	37.3889	0	62.6376	0.0191496
2014-05-21	419230	Dhaka	31.4444	24	4.98897	27.5	37.3889	0	64.7228	0.0185488
2014-05-22	419230	Dhaka	32.5556	24.1667	4.6671	29.6111	36.7778	0	61.3872	0.0187291
2014-05-23	419230	Dhaka	33.1111	24.3889	4.82803	28.7222	38	0	60.2953	0.0189506
2014-05-24	419230	Dhaka	29.1111	23.5	4.6671	25	35.7222	34.036	71.7956	0.0179087
2014-05-25	419230	Dhaka	27.5556	24	4.82803	24.7222	34	20.32	80.9957	0.018421
2014-05-26	419230	Dhaka	29.2778	24.2222	4.82803	24.7222	33.7778	0	74.2634	0.018674
2014-05-27	419230	Dhaka	28.7778	25	4.18429	26.7778	32.2222	9.398	80.0828	0.0195838
2014-05-28	419230	Dhaka	27.6111	24.6667	4.18429	25.1111	29	17.526	84.0232	0.0192463
2014-05-29	419230	Dhaka	30.5	22.7778	4.82803	25.2222	34.3889	0	63.4493	0.0171654
2014-06-01	419230	Dhaka	27.3889	23.7778	4.50616	24.2222	31.1111	1.524	80.7043	0.0182452
2014-06-02	419230	Dhaka	27	25.2222	4.02336	24.5	29.6111	71.882	90.0214	0.019892
2014-06-03	419230	Dhaka	31.1667	25.3889	4.82803	25.5	36	17.526	71.4445	0.0201235
2014-06-05	419230	Dhaka	32.7778	25	4.82803	27.7778	36.3889	0	63.7213	0.019716
2014-06-06	419230	Dhaka	32.0556	24.7222	4.98897	28	35.6111	0	65.2818	0.0194007
2014-06-07	419230	Dhaka	33.4444	24.2222	4.98897	28.2222	35.2222	0	58.59	0.0188491
2014-06-11	419230	Dhaka	27.7222	24.1667	4.18429	24	33.7778	22.098	81.0168	0.0187835
2014-06-12	419230	Dhaka	33.3889	26.6111	4.6671	23.2222	36.6111	0	67.7395	0.0217815
2014-06-13	419230	Dhaka	29.5	24.5	4.82803	23.8889	34	11.938	74.5473	0.0191992
2014-06-14	419230	Dhaka	31.4444	25.1667	4.6671	26.6111	37	0	69.4003	0.019959
2014-06-16	419230	Dhaka	31.9444	25.1667	4.98897	25.7778	35	0	67.4586	0.0199576
2014-06-17	419230	Dhaka	28.6667	26	4.82803	27.7222	32.3889	14.986	85.5333	0.0209697
2014-06-19	419230	Dhaka	28.9444	25.6667	4.34523	27	32.5	16.002	82.5211	0.0206075
2014-06-20	419230	Dhaka	28.1667	25.6111	4.98897	25.5	29.7778	19.304	86.0496	0.0205469
2014-06-21	419230	Dhaka	27.1667	25.5	4.82803	26	28	22.86	90.6295	0.020386
2014-06-22	419230	Dhaka	27.1667	25.3333	4.02336	25.2222	28.3889	19.812	89.7362	0.0201506
2014-06-23	419230	Dhaka	25.7222	24.3889	4.18429	24	28.1111	40.386	92.3611	0.0190388
2014-06-24	419230	Dhaka	27.5556	23.5	4.34523	23.2778	31.3889	20.066	78.5948	0.018065
2014-06-25	419230	Dhaka	31.1111	25.7778	4.6671	24.7222	33.2778	0	73.3449	0.02068
2014-06-26	419230	Dhaka	30.0556	25.3889	4.6671	27	33.2778	1.27	76.1328	0.0201462
2014-06-27	419230	Dhaka	28.9444	24.8333	4.50616	26.8889	31.2222	9.144	78.5285	0.019456
2014-06-28	419230	Dhaka	30.3889	24.7778	4.98897	27	33.2778	12.7	72.0201	0.0194146
2014-06-29	419230	Dhaka	28.7222	25.7222	4.50616	26.3889	31.3889	9.652	83.8666	0.0205883
2014-06-30	419230	Dhaka	30.6667	24.3889	4.82803	26.6111	33.3889	0	69.2544	0.0190217
2014-07-01	419230	Dhaka	30.3889	24	4.98897	26.6111	33.5	0.508	68.742	0.0185642
2014-07-02	419230	Dhaka	29.3333	24.8333	4.34523	27.6111	32	0.508	76.7823	0.019548
2014-07-03	419230	Dhaka	28.1667	25.2222	4.34523	27.3889	30.2222	2.794	84.0834	0.0200432
2014-07-04	419230	Dhaka	28.6667	25.2222	4.82803	26.3889	30	4.318	81.6747	0.0200297
2014-07-05	419230	Dhaka	27.0556	24.8333	4.6671	25.7778	28.7222	69.85	87.672	0.0194751
2014-07-06	419230	Dhaka	30.8333	26.2222	4.98897	25.7222	33.7778	3.048	76.5025	0.0211334
2014-07-07	419230	Dhaka	30.6111	25.5	4.82803	26.5	34	0	74.2352	0.0202945
2014-07-08	419230	Dhaka	30.2778	25.6667	4.82803	27.3889	35	37.084	76.4184	0.0205287
2014-07-09	419230	Dhaka	31.0556	25.4444	4.6671	26.7778	34.6111	0	72.1362	0.0202748
2014-07-10	419230	Dhaka	31.8333	25.7778	4.82803	28.3889	34.7222	1.27	70.3948	0.0206871
2014-07-11	419230	Dhaka	31	24.6667	4.98897	27	34.7222	5.334	69.0873	0.0193564
2014-07-12	419230	Dhaka	32.7222	24.6111	4.82803	28.5	35.7778	0	62.4538	0.0193097
2014-07-13	419230	Dhaka	31.0556	25.3333	4.98897	28.8889	34.2222	1.016	71.6613	0.0201272
2014-07-14	419230	Dhaka	30.8889	25	4.82803	28.7778	32.7778	0.254	70.9241	0.0197413
2014-07-15	419230	Dhaka	29.4444	24.5	4.98897	27.2778	31.5	4.064	74.7866	0.019153
2014-07-16	419230	Dhaka	28.1667	25.3333	4.6671	27	30.7778	8.382	84.6412	0.0201176
2014-07-17	419230	Dhaka	29.3333	25.5	4.18429	27.2222	32.5	6.096	79.8918	0.0203315
2014-07-18	419230	Dhaka	30.4444	25	4.98897	27	33.5	5.588	72.7496	0.0197685
2014-07-19	419230	Dhaka	30.2778	25.3889	4.6671	26.6111	32.6111	2.286	75.1681	0.0202516
2014-07-20	419230	Dhaka	29.9444	24	4.6671	26.3889	32.7778	1.016	70.5179	0.0186776
2014-07-21	419230	Dhaka	27.5	24.5	4.82803	25.6111	29.2222	10.922	83.7323	0.0191949
2014-07-22	419230	Dhaka	28.5556	24.7778	4.82803	25.5	31.3889	8.382	80.0535	0.0194707
2014-07-23	419230	Dhaka	29.1111	24.3333	4.82803	26.6111	32	0.254	75.4834	0.018932
2014-07-24	419230	Dhaka	29.6667	24.5	4.82803	26.2222	32.5	1.524	73.8346	0.0191283
2014-07-26	419230	Dhaka	31.5	24.8333	5.31084	27.3889	34.5	0	67.8201	0.0194843
2014-07-27	419230	Dhaka	28.2778	24.8333	4.34523	25.6111	32	24.892	81.627	0.0194649
2014-07-29	419230	Dhaka	29.4444	25	4.98897	26	32.5	3.048	77.0539	0.0197178
2014-07-30	419230	Dhaka	30.6667	24.8333	4.6671	27	34.2778	2.032	71.1196	0.0195086
2014-07-31	419230	Dhaka	30.1111	25	4.6671	27.2222	33.2222	1.27	74.1535	0.0196989
2014-08-01	419230	Dhaka	30.4444	25.4444	4.50616	28.2222	33.6111	1.016	74.6998	0.0202619
2014-08-02	419230	Dhaka	31.2222	24.6667	5.1499	28.2778	34.3889	0	68.2178	0.0193838
2014-08-03	419230	Dhaka	29.1111	25	4.82803	27	32.7778	1.016	78.5519	0.0198026
2014-08-04	419230	Dhaka	28.5	24.8333	4.50616	25.7778	31.5	13.716	80.5791	0.0195823
2014-08-06	419230	Dhaka	28.5556	25.1667	4.6671	25.7222	33.3889	21.59	81.9317	0.0199195
2014-08-08	419230	Dhaka	30.2778	24.8333	5.31084	27.7222	33.7778	0	72.721	0.0195394
2014-08-09	419230	Dhaka	30.2778	24.1667	4.6671	27.2778	32.8889	0	69.8768	0.0187377
2014-08-10	419230	Dhaka	29.9444	24.8333	4.82803	27	32.7778	0.508	74.1261	0.0194514
2014-08-11	419230	Dhaka	29.8889	25.8333	4.82803	27.2778	33.5	2.286	78.9201	0.0206845
2014-08-12	419230	Dhaka	29.2778	26.2778	4.50616	27.6111	32.5	22.606	83.9271	0.0212581
2014-08-13	419230	Dhaka	27.3889	25.5	4.18429	25	29.7222	13.716	89.4566	0.0203108
2014-08-14	419230	Dhaka	26.7222	25.5556	4.50616	24.7778	28.7778	47.498	93.3353	0.0203527
2014-08-15	419230	Dhaka	27.7222	25.7222	4.50616	24.7778	30.2778	5.842	88.8938	0.0205295
2014-08-16	419230	Dhaka	27.7778	25.2778	4.02336	25.3889	29.5	24.384	86.2971	0.0199808
2014-08-17	419230	Dhaka	28.1667	25.5	4.6671	26	31.5	0	85.4838	0.0202369
2014-08-18	419230	Dhaka	28.7222	25.8333	4.50616	27	32	15.748	84.4208	0.0205864
2014-08-19	419230	Dhaka	28.1667	25.5556	4.34523	25.7778	32.7778	68.58	85.7663	0.0202493
2014-08-20	419230	Dhaka	27.9444	25.5556	4.34523	25.7222	33	21.59	86.8844	0.0202792
2014-08-21	419230	Dhaka	29.4444	25.6111	4.50616	26.5	32.7778	0	79.9066	0.0203785
2014-08-22	419230	Dhaka	28.9444	25.8333	4.02336	27	32.5	15.494	83.3406	0.0206297
2014-08-23	419230	Dhaka	28.6111	25.7222	4.34523	26.7778	30.2222	0.254	84.4091	0.0204714
2014-08-24	419230	Dhaka	29	25.6667	4.34523	27	32.5	0	82.2561	0.0203985
2014-08-25	419230	Dhaka	28.3333	24.8333	4.50616	25.7778	32.5	0	81.3636	0.0194223
2014-08-26	419230	Dhaka	27.6667	24.7222	4.6671	25.3889	32.5	15.494	84.0293	0.0193008
2014-08-27	419230	Dhaka	28.0556	26.4444	4.6671	25.6111	29.3889	5.588	90.9859	0.0214152
2014-08-28	419230	Dhaka	27.5	24.9444	4.6671	24.2778	30.6111	14.224	85.9855	0.0195681
2014-08-29	419230	Dhaka	30.3889	24.5556	4.82803	24.5	34	1.778	71.0698	0.0191431
2014-08-30	419230	Dhaka	29.6111	25	4.50616	26	33.6111	40.894	76.317	0.019663
2014-08-31	419230	Dhaka	28.0556	23.8333	4.6671	25.2222	30.3889	8.89	77.881	0.0183326
2014-09-01	419230	Dhaka	28.5556	23.3333	4.50616	26	31.7778	0	73.4029	0.0177713
2014-09-02	419230	Dhaka	29.1111	23.8333	4.82803	26.3889	33	0	73.2513	0.0182936
2014-09-03	419230	Dhaka	30.2778	24.5	4.98897	26.3889	33	0	71.2865	0.0190604
2014-09-04	419230	Dhaka	29.6111	24.1667	4.98897	27.2222	33.7778	0	72.6066	0.0187126
2014-09-05	419230	Dhaka	29	24	4.50616	26.7222	33	0.508	74.466	0.0185404
2014-09-06	419230	Dhaka	29.8889	23.5556	4.6671	27	33.2222	0	68.8767	0.0180467
2014-09-07	419230	Dhaka	29.8333	24	4.6671	27	32.7778	0.508	70.9699	0.018486
2014-09-08	419230	Dhaka	29.3889	24	4.34523	26.6111	32.6111	0	72.8109	0.0184781
2014-09-09	419230	Dhaka	29.8333	24.3889	4.98897	27.2222	33.3889	0	72.6448	0.0189336
2014-09-10	419230	Dhaka	30.6667	24.1667	4.82803	27.2222	34	0	68.338	0.0186765
2014-09-11	419230	Dhaka	30.3333	23.3333	4.82803	27.3889	34	0	66.2475	0.0177343
2014-09-12	419230	Dhaka	30	24.1667	4.6671	27	33	0	70.9999	0.0186609
2014-09-13	419230	Dhaka	29.8889	24.8889	4.6671	26.7778	33.5	1.016	74.6103	0.019512
2014-09-14	419230	Dhaka	30.4444	24.7222	4.82803	27	34.6111	0	71.5534	0.0193195
2014-09-15	419230	Dhaka	29.7222	24.5556	4.98897	27.3889	34.2222	0	73.8438	0.0191423
2014-09-16	419230	Dhaka	29.8333	24.8333	4.82803	27	34	0	74.6013	0.0195076
2014-09-17	419230	Dhaka	29.5556	26	4.50616	27.3889	34.7778	5.08	81.2473	0.0209122
2014-09-18	419230	Dhaka	29.6667	26.7222	4.34523	28	34	6.604	84.2444	0.0217642
2014-09-19	419230	Dhaka	28.4444	25	4.18429	25.2778	31.5	17.018	81.6474	0.0196146
2014-09-20	419230	Dhaka	26.6667	24.6111	3.86243	25.2222	28.5	47.244	88.5169	0.0191833
2014-09-21	419230	Dhaka	28.2222	25.6667	4.18429	27.1111	30.3889	7.874	86.0549	0.0204382
2014-09-22	419230	Dhaka	27.7222	25.5556	4.18429	26.3889	29.7222	37.338	88.019	0.0203072
2014-09-23	419230	Dhaka	27.7222	24.5556	4.18429	26.2778	30	0	82.9265	0.0191266
2014-09-24	419230	Dhaka	27.1111	24.6111	4.34523	24.7778	31.7778	17.526	86.234	0.0191495
2014-09-25	419230	Dhaka	28.5556	24	4.18429	24.6111	32	0.254	76.4097	0.0184386
2014-09-26	419230	Dhaka	27.8889	24.1111	4.34523	25.2222	32	4.064	79.9652	0.0185484
2014-09-27	419230	Dhaka	29.3333	24.2222	4.34523	24.2222	33.6111	0	74.0255	0.0186445
2014-09-28	419230	Dhaka	29.7778	23.6667	4.82803	26	34.7222	0	69.7839	0.018031
2014-09-29	419230	Dhaka	28.6111	23.7778	4.34523	26	34.2222	1.016	75.1529	0.0181651
2014-09-30	419230	Dhaka	29.1667	24.7778	4.02336	25.5	33.3889	0	77.2685	0.0192841
2014-10-01	419230	Dhaka	32.2778	22.7222	4.98897	25.7222	34.2222	0	57.1542	0.017057
2014-10-02	419230	Dhaka	29.7778	23.9444	4.6671	26.2778	33.7778	0	70.9598	0.0183512
2014-10-03	419230	Dhaka	29.6667	24	4.82803	26.5	33.2222	0	71.654	0.0184234
2014-10-04	419230	Dhaka	30.4444	23.8333	4.98897	26.2222	34	0	67.8405	0.0182388
2014-10-05	419230	Dhaka	30.3333	23.8333	4.6671	26.7222	35.3889	0	68.2738	0.0182188
2014-10-06	419230	Dhaka	30.4444	23.7222	4.50616	25.8889	36	0	67.3885	0.0181011
2014-10-07	419230	Dhaka	29.2778	22.6111	4.50616	23.8889	35	2.032	67.3845	0.0169359
2014-10-08	419230	Dhaka	29.4444	24.3333	4.98897	26.2222	31.7222	0	74.0439	0.0187971
2014-10-09	419230	Dhaka	30	24.1667	4.98897	25.7222	34.2778	0	70.9999	0.0186183
2014-10-10	419230	Dhaka	29.4444	23.8889	4.82803	27	34.2222	0.508	72.0948	0.018326
2014-10-11	419230	Dhaka	26.2778	24.1667	4.34523	25.2222	29	37.338	88.1912	0.0186103
2014-10-12	419230	Dhaka	28.1111	24	4.50616	24.7222	31	0	78.4108	0.0184015
2014-10-13	419230	Dhaka	27.8333	24.4444	4.18429	26	33	5.588	81.844	0.0188702
2014-10-14	419230	Dhaka	28.0556	25.3333	4.50616	26.2222	31.7778	1.778	85.1909	0.0198748
2014-10-15	419230	Dhaka	29.0556	24.2778	4.6671	25.7222	33	0	75.4746	0.0186805
2014-10-16	419230	Dhaka	29.3333	23	4.98897	26.5	32.6111	0	68.7707	0.0172901
2014-10-18	419230	Dhaka	26.3889	19.3889	4.82803	22.7778	30.2778	0	65.4371	0.0138639
2014-10-19	419230	Dhaka	27.0556	19.7778	4.34523	22.6111	31.2222	0	64.4571	0.0142006
2014-10-20	419230	Dhaka	27	20.7222	4.82803	23	31	0	68.554	0.0150435
2014-10-21	419230	Dhaka	26.8889	19.9444	4.50616	22.3889	32.7778	0	65.7672	0.0143195
2014-10-22	419230	Dhaka	27.9444	20.1111	4.50616	22.2222	32.2222	0	62.466	0.0144718
2014-10-23	419230	Dhaka	27.4444	20.1667	4.50616	22	32	0	64.5396	0.0145326
2014-10-24	419230	Dhaka	26.6667	20.5	4.18429	21.7222	31.5	0	68.9604	0.0148459
2014-10-25	419230	Dhaka	27.2222	21.1111	4.34523	22.5	33	0.762	69.303	0.0154108
2014-10-26	419230	Dhaka	27.1111	21.2778	4.34523	23.5	30.3889	0	70.4732	0.0155322
2014-10-27	419230	Dhaka	24.5	18.7778	3.86243	22.5	27.2222	0	70.4736	0.0133203
2014-10-28	419230	Dhaka	23.7778	20	3.37962	21.2222	27	0.508	79.4079	0.0143804
2014-10-29	419230	Dhaka	25	18.1667	4.34523	19.5	30.3889	0	65.8312	0.0128294
2014-10-30	419230	Dhaka	25	17.4444	4.6671	20.1111	31	0	62.905	0.0122676
2014-10-31	419230	Dhaka	25.8889	17.5	4.82803	20.5	31.3889	0	59.878	0.0123199
2014-11-01	419230	Dhaka	26.6667	18	4.6671	20	31.5	0	59.0195	0.0127184
2014-11-02	419230	Dhaka	26.1667	19.6111	4.50616	21.5	30.7778	0	67.2235	0.0140495
2014-11-03	419230	Dhaka	26.7222	19.8889	4.6671	21.5	32	0	66.187	0.0143069
2014-11-04	419230	Dhaka	26.1111	20.5556	4.34523	23	32	0	71.5032	0.0149111
2014-11-05	419230	Dhaka	24.1111	19.6667	4.50616	15	31.7778	0	76.2413	0.0141257
2014-11-06	419230	Dhaka	27	19.1667	4.34523	21.2222	33.2222	0	62.2573	0.0137119
2014-11-07	419230	Dhaka	28.2778	19.5556	4.6671	22.7778	33.2778	0	59.1906	0.0140154
2014-11-08	419230	Dhaka	29.1667	22.5	4.50616	24.3889	33.2222	0	67.3625	0.016767
2014-11-09	419230	Dhaka	27.4444	23.6111	4.50616	24.6111	31.5	0	79.639	0.0179256
2014-11-10	419230	Dhaka	26.9444	16.5556	4.6671	21.3889	32.2222	0	52.9962	0.0115904
2014-11-11	419230	Dhaka	26.2778	17.7222	4.50616	20.7778	31.3889	0	59.3422	0.0124755
2014-11-13	419230	Dhaka	23.6667	18	4.18429	21.2222	32	0	70.5638	0.0126759
2014-11-14	419230	Dhaka	24	13.8889	4.02336	19	30.2778	0	53.1915	0.00975371
2014-11-15	419230	Dhaka	22.7778	13.3889	4.02336	17.5	29.5	0	55.4314	0.00944757
2014-11-16	419230	Dhaka	21.9444	15.6667	3.86243	17.2222	27.7778	0	67.5522	0.0109385
2014-11-17	419230	Dhaka	23.8333	17.2222	3.70149	18.2778	29.7222	0	66.5163	0.0120754
2014-11-18	419230	Dhaka	24.5	17.9444	4.02336	19.2222	29.7778	0	66.8865	0.0126236
2014-11-19	419230	Dhaka	24.4444	17.8333	4.02336	20.5	28.5	0	66.6418	0.0125431
2014-11-20	419230	Dhaka	24.4444	16.8889	3.86243	21	28.8889	0	62.7821	0.0118318
2014-11-21	419230	Dhaka	24.2778	16	3.21869	21	28.7778	0	59.9256	0.0111823
2014-11-22	419230	Dhaka	24.6111	12.7778	3.05775	16.5	29.2222	0	47.6966	0.00908168
2014-11-23	419230	Dhaka	22.7778	14.3333	3.05775	16.5	28.7778	0	58.9356	0.0100408
2014-11-24	419230	Dhaka	20.5556	14	3.21869	16.2222	28.5	0	66.07	0.00981449
2014-11-25	419230	Dhaka	21.3333	15	3.21869	15.3889	28.3889	0	67.1877	0.0104925
2014-11-26	419230	Dhaka	20.0556	15.5556	3.05775	17	27.5	0	75.3275	0.0108856
2014-11-27	419230	Dhaka	21.5556	15.8889	2.41402	15.7778	28.5	0	70.1664	0.0111102
2014-11-28	419230	Dhaka	20.6667	16.4444	2.89682	17	27.5	0	76.7735	0.0114988
2014-11-29	419230	Dhaka	21.1111	14.8889	1.77028	16.2778	28.2222	0	67.6244	0.0104145
2014-11-30	419230	Dhaka	21.3333	17	2.73588	17	24.7222	0	76.3376	0.0119167
2014-12-01	419230	Dhaka	23.3333	16.6111	3.05775	17	27.5	0	65.9462	0.0116404
2014-12-02	419230	Dhaka	21.7778	16.6667	3.05775	16.7222	27.6111	0	72.7355	0.0116735
2014-12-03	419230	Dhaka	21.7778	16.2778	3.05775	17	27.5	0	70.9584	0.0113883
2014-12-04	419230	Dhaka	22.1667	17.6111	3.05775	17.7778	28	0	75.4051	0.0123731
2014-12-05	419230	Dhaka	22.2778	17.1111	3.05775	18	29	0	72.568	0.0119802
2014-12-06	419230	Dhaka	24.6111	15.2778	3.05775	17.3889	28.6111	0	56.0876	0.0106688
2014-12-07	419230	Dhaka	19.1667	16	2.25308	17	23.3889	0	81.8969	0.0111678
2014-12-08	419230	Dhaka	18.5	15.3889	1.12654	15.7778	23.8889	0	82.105	0.0107328
2014-12-09	419230	Dhaka	18.5556	16.2222	1.28748	15	23.5	0	86.2973	0.0113056
2014-12-10	419230	Dhaka	18.8889	16.4444	0.965606	14.7222	23.7222	0	85.722	0.0114738
2014-12-11	419230	Dhaka	18.0556	14.6111	0.965606	15	21.2222	0	80.3058	0.0101886
2014-12-12	419230	Dhaka	17.8333	14	2.09215	13.7222	26.2222	0	78.2799	0.00978974
2014-12-13	419230	Dhaka	17.4444	15.1667	1.44841	14.5	20	0	86.4964	0.0105562
2014-12-14	419230	Dhaka	20.3333	16.3333	1.77028	16	25.3889	0	77.8159	0.0113804
2014-12-15	419230	Dhaka	20.1667	16.1667	1.44841	16.3889	25.3889	0	77.791	0.0112723
2014-12-16	419230	Dhaka	22.5	14.3889	2.41402	14.6111	27.6111	0	60.1531	0.010053
2014-12-18	419230	Dhaka	16.7222	13.5	1.77028	14	22.3889	0	81.2919	0.00946135
2014-12-19	419230	Dhaka	17.8333	14.1111	2.25308	13.2778	25.5	0	78.8456	0.00984594
2014-12-20	419230	Dhaka	20.6667	12	3.21869	13.7778	27.7778	0	57.5804	0.00860287
2014-12-21	419230	Dhaka	19.5	13.0556	3.37962	15	26.2778	0	66.3267	0.00922525
2014-12-22	419230	Dhaka	20.5	12.6667	3.21869	14.3889	25.7778	0	60.779	0.00899495
2014-12-23	419230	Dhaka	19.8333	12.3333	2.09215	13.3889	26.5	0	61.9668	0.00879746
2014-12-24	419230	Dhaka	19.8889	12.8333	2.57495	13.2222	26.7778	0	63.8115	0.00907898
2014-12-25	419230	Dhaka	20.7222	12.7778	2.25308	15	26.3889	0	60.3901	0.00905361
2014-12-26	419230	Dhaka	14.0556	12.1667	0.643738	12.3889	16.5	0	88.3982	0.00870474
2014-12-27	419230	Dhaka	15.2778	12.5	1.28748	12.2778	19	0	83.5056	0.00888313
2014-12-28	419230	Dhaka	16.3889	13.6111	1.44841	13	21.6111	0	83.635	0.00955518
2014-12-29	419230	Dhaka	16.2778	13.3333	1.12654	12.5	22.3889	0	82.7194	0.009395
2014-12-30	419230	Dhaka	18.3889	13.7778	1.44841	13	23	0	74.5132	0.00968136
2014-12-31	419230	Dhaka	18.9444	15.1667	1.44841	17.2222	22.2778	0	78.724	0.0105769
2015-01-01	419230	Dhaka	23.1111	16.2222	1.93121	17.5	29.5	0	65.204	0.0113131
2015-01-02	419230	Dhaka	23.9444	17.2778	2.89682	20	29.2222	0	66.306	0.0120905
2015-01-03	419230	Dhaka	24.6667	19.2778	2.73588	20.7778	29.8889	1.016	71.9848	0.0137248
2015-01-04	419230	Dhaka	23.1667	18.5	3.05775	19.6111	26.1111	0	75.0425	0.0130937
2015-01-05	419230	Dhaka	20.2778	14.7222	3.05775	18	23.7222	0	70.4252	0.0102916
2015-01-06	419230	Dhaka	20.2222	11	3.05775	13.2222	24.2778	0	55.3951	0.00806182
2015-01-07	419230	Dhaka	17.3889	11.3889	1.93121	13	22.5	0	67.8491	0.00827011
2015-01-08	419230	Dhaka	17.8333	11.2778	1.93121	12.2222	22.8889	0	65.4907	0.00820972
2015-01-09	419230	Dhaka	18.9444	13.7778	1.44841	15	23.2778	0	71.9686	0.00967116
2015-01-10	419230	Dhaka	19	12.2778	2.09215	13.2222	29.2222	0	65.025	0.00875116
2015-01-11	419230	Dhaka	16.3889	11.3889	1.77028	11.3889	21	0	72.2901	0.00824522
2015-01-12	419230	Dhaka	19.3889	10.7778	1.77028	11.7778	24.5	0	57.4777	0.00792841
2015-01-13	419230	Dhaka	18.6667	13.6111	1.93121	12.6111	26.5	0	72.4396	0.00955644
2015-01-15	419230	Dhaka	18.8889	12.3333	2.25308	13.8889	28.1111	0	65.7169	0.0087909
2015-01-16	419230	Dhaka	21.6667	12.7222	2.57495	14.2222	28.5	1.524	56.7835	0.00902658
2015-01-17	419230	Dhaka	18.8889	14.5	2.89682	13.7778	24	2.286	75.6769	0.0101312
2015-01-18	419230	Dhaka	14.1111	11.8333	0.804672	11.7778	16.6111	0	86.1682	0.00849982
2015-01-19	419230	Dhaka	14.5556	12.3889	0.804672	12.5	15.8889	0	86.8441	0.00880175
2015-01-20	419230	Dhaka	15.5	12.7222	1.44841	13.3889	18.6111	0	83.5316	0.00898258
2015-01-21	419230	Dhaka	17.1111	13.1111	1.60934	11.7222	22.3889	0	77.3271	0.00920752
2015-01-22	419230	Dhaka	19.5	14	2.57495	12.5	27.2778	0	70.5309	0.00978009
2015-01-23	419230	Dhaka	21.6667	13	2.57495	13.7778	26.7222	0	57.8247	0.00918847
2015-01-24	419230	Dhaka	19.6111	12.5	2.73588	13.3889	24.5	0	63.5182	0.00886787
2015-01-25	419230	Dhaka	22.1111	11.7778	3.05775	15	25.7778	0	51.9377	0.00845266
2015-01-26	419230	Dhaka	21.0556	10.6111	2.89682	13.2778	26.2778	0	51.2798	0.00783248
2015-01-27	419230	Dhaka	22.4444	13	3.21869	15.2222	27	0	55.1472	0.0091898
2015-01-28	419230	Dhaka	20.8889	14.2778	2.89682	14.7222	27	0	65.9028	0.00998693
2015-01-29	419230	Dhaka	22.1667	12.6667	2.89682	17.3889	27.7222	0	54.8772	0.00898254
2015-01-30	419230	Dhaka	19.7778	14	2.57495	16.5	23	0	69.3251	0.00978988
2015-02-01	419230	Dhaka	19.0556	8.5	3.05775	12.7778	23.2778	0	50.3668	0.0067953
2015-02-02	419230	Dhaka	21.1111	8.77778	3.05775	14.7778	26.3889	0	45.1927	0.00691683
2015-02-03	419230	Dhaka	22.5	10.1667	3.37962	14.1111	29.3889	0	45.5779	0.00758496
2015-02-06	419230	Dhaka	20.4444	10.3889	2.73588	16.2222	25.7222	0	52.463	0.00772164
2015-02-07	419230	Dhaka	20.5556	12.1667	2.73588	14.1111	25.1111	0	58.6154	0.00869426
2015-02-08	419230	Dhaka	21.9444	13.3333	2.89682	14.2778	26.3889	0	58.1022	0.00938328
2015-02-09	419230	Dhaka	22.2778	13.7778	2.89682	15	27.2222	0	58.6044	0.00964734
2015-02-11	419230	Dhaka	22	10.2222	3.21869	15	26.2778	0	47.161	0.0076437
2015-02-12	419230	Dhaka	21.6111	7.5	3.86243	13.2222	26.2778	0	40.187	0.00637482
2015-02-13	419230	Dhaka	20.6111	10.8333	3.05775	14.5	26.5	0	53.4861	0.00798271
2015-02-15	419230	Dhaka	22.3333	13.7778	2.73588	16.7778	25.6111	4.318	58.4066	0.00967977
2015-02-16	419230	Dhaka	20.7778	13.2778	2.25308	16.6111	26.6111	0	62.1823	0.00935886
2015-02-17	419230	Dhaka	23.1667	13	3.05775	18.6111	29	0	52.7853	0.00921292
2015-02-18	419230	Dhaka	23.9444	16.4444	2.89682	18.3889	29.7778	2.286	62.893	0.0115078
2015-02-19	419230	Dhaka	21.0556	15.6667	2.89682	17.5	27.3889	11.176	71.3295	0.0109336
2015-02-20	419230	Dhaka	24.6667	18	3.05775	17.2222	28.7778	0	66.4548	0.0126729
2015-02-21	419230	Dhaka	25.4444	18	2.57495	18.6111	29.3889	0	63.4447	0.0126973
2015-02-22	419230	Dhaka	24.7778	19.1667	3.21869	20.2222	30	0	71.0154	0.0136451
2015-02-23	419230	Dhaka	26.3889	18.6667	3.54056	19.3889	32	0	62.5548	0.0132244
2015-02-24	419230	Dhaka	24.5556	18.3889	3.37962	20.2778	29.7222	0	68.5509	0.0130091
2015-02-25	419230	Dhaka	26.3333	20.6111	2.73588	21.7778	29.7778	0	70.8126	0.0149803
2015-02-26	419230	Dhaka	27.3889	19.3333	2.57495	21.7778	32	0	61.488	0.0138484
2015-02-28	419230	Dhaka	27.3889	19.2222	3.37962	22.2778	31.7778	0	61.0642	0.0137135
2015-03-01	419230	Dhaka	27.8333	19.5	3.21869	21.7778	33	0	60.5347	0.0139488
2015-03-17	419230	Dhaka	27.7778	18	3.37962	24.6111	32.2222	0	55.2962	0.0127344
2015-03-18	419230	Dhaka	26.5556	16.1667	3.37962	21	32.5	0.508	52.8972	0.0113258
2015-03-19	419230	Dhaka	26.5	12.1111	3.54056	20.1111	32	0	40.811	0.00869391
2015-03-20	419230	Dhaka	29.2222	7.83333	4.02336	19	31.7778	0	26.1483	0.006523
2015-03-22	419230	Dhaka	29.2778	11.3889	4.34523	19.2222	33.6111	0	33.0886	0.00830304
2015-03-23	419230	Dhaka	29.6111	15	3.54056	20.7222	34.7778	0	41.0819	0.0105207
2015-03-24	419230	Dhaka	30	17.2778	3.86243	25.2222	36.3889	0	46.4532	0.0121645
2015-03-25	419230	Dhaka	28.7778	16.2222	3.86243	25	34.7778	0	46.6183	0.0113416
2015-03-26	419230	Dhaka	28.1667	17.5	3.70149	22	33.1111	0	52.3804	0.0122754
2015-03-27	419230	Dhaka	29.2222	20.5556	3.37962	24	34	0	59.6134	0.0148668
2015-03-28	419230	Dhaka	29.1667	20.6111	3.86243	25.7778	33.1111	0	60.0103	0.0149473
2015-03-29	419230	Dhaka	28.4444	21.5	3.54056	25	33.6111	0	66.087	0.0158056
2015-03-30	419230	Dhaka	29.1667	19.5	4.02336	24	34.2222	0	56.0226	0.0139762
2015-03-31	419230	Dhaka	26.9444	19.5556	3.54056	23.2778	31.1111	0	63.9904	0.0140296
2015-04-01	419230	Dhaka	23.9444	20	3.54056	21.3889	28.3889	57.912	78.6161	0.014419
2015-04-02	419230	Dhaka	27.0556	21.7778	3.70149	20.2778	33.2222	0	72.9003	0.0161663
2015-04-03	419230	Dhaka	28.2778	22.9444	3.70149	23.7778	34.5	2.286	72.8643	0.0173771
2015-04-04	419230	Dhaka	27.8889	22	4.02336	20.3889	34.2778	30.226	70.3775	0.0163961
2015-04-05	419230	Dhaka	25.2222	19.7222	4.18429	19.5	30.3889	0.254	71.5888	0.0142106
2015-04-06	419230	Dhaka	26.5556	19.5556	3.21869	20.7778	30.3889	21.082	65.4718	0.0140459
2015-04-07	419230	Dhaka	24.8889	20.5556	3.86243	21.3889	32.3889	17.272	76.8874	0.0149115
2015-04-29	419230	Dhaka	29.8889	19.5	4.6671	25.5	31.3889	0	53.7376	0.0140032
2015-04-30	419230	Dhaka	28.4444	22	4.18429	25	33.8889	0	68.1369	0.0163331
2015-05-01	419230	Dhaka	29.5556	20	4.18429	24.7778	33.3889	0.254	56.5045	0.0144583
2015-05-02	419230	Dhaka	28.8889	23.1111	3.86243	25.8889	34	11.684	71.0372	0.0174876
2015-05-03	419230	Dhaka	30.4444	23.5	4.18429	24.2778	35	0	66.4923	0.0178835
2015-05-04	419230	Dhaka	30.9444	23.5	4.34523	23.5	34.6111	0	64.6186	0.0178822
2015-05-05	419230	Dhaka	31.4444	23.5	4.50616	27	35.6111	0	62.8043	0.0179112
2015-05-06	419230	Dhaka	31.3333	23.1667	4.6671	27	35.1111	0	61.9433	0.0175665
2015-05-07	419230	Dhaka	29.5556	22	4.34523	27.5	33.7778	0	63.8928	0.0163586
2015-05-08	419230	Dhaka	25.7222	19.6111	4.02336	20.1111	29	0	69.0158	0.0141148
2015-05-10	419230	Dhaka	29.5556	24.5	4.18429	27.7222	32.5	1.016	74.3089	0.0190444
2015-05-11	419230	Dhaka	26.9444	23	3.70149	21.5	31.6111	26.924	79.0383	0.0173701
2015-05-12	419230	Dhaka	27.2222	22.1111	3.86243	21	32.1111	16.002	73.6738	0.0164543
2015-05-13	419230	Dhaka	30.6667	25.2778	4.02336	21.7222	34.5	0	73.0286	0.0199307
2015-05-14	419230	Dhaka	31.6667	25.6111	4.34523	27.7778	36.3889	0	70.3645	0.0203327
2015-05-15	419230	Dhaka	27.3889	24.5	3.21869	24.5	34.5	46.482	84.2788	0.019004
2015-05-16	419230	Dhaka	29.2778	23.2222	4.18429	24	33.3889	1.016	69.925	0.0176321
2015-05-17	419230	Dhaka	29.2778	23.2778	3.54056	26.7778	34.7778	0	70.1601	0.017709
2015-05-18	419230	Dhaka	29.6111	23.8889	4.18429	26	34.5	0	71.4053	0.0183828
2015-05-19	419230	Dhaka	30.3333	23.6111	4.34523	26.5	34.2222	0	67.3666	0.0180933
2015-05-20	419230	Dhaka	31.7778	23.2222	4.34523	27.6111	35.2222	0	60.602	0.0177
2015-05-21	419230	Dhaka	32.2778	24.3333	4.82803	28	35.7778	11.43	62.9837	0.0189301
2015-05-22	419230	Dhaka	32.0556	26.5	4.6671	25.2778	36	0	72.5465	0.0215596
2015-05-23	419230	Dhaka	30.9444	25.3333	4.18429	25.6111	35.2222	1.524	72.1169	0.020111
2015-05-24	419230	Dhaka	28.6111	22.1667	4.02336	24.3889	32.2222	10.16	68.1694	0.0166139
2015-05-25	419230	Dhaka	31.2778	24.3333	4.02336	26.1111	34	0	66.6593	0.0189289
2015-05-26	419230	Dhaka	29.8333	24.1111	4.02336	25.2222	33.2222	38.1	71.4449	0.0186208
2015-05-27	419230	Dhaka	29.1667	25.1667	4.34523	22.6111	30.6111	3.556	79.0814	0.0198389
2015-05-28	419230	Dhaka	28.9444	24.6111	4.02336	27	35.1111	0.508	77.4928	0.0192109
2015-05-29	419230	Dhaka	30.1667	25.1667	3.86243	27.1111	35.5	7.62	74.6551	0.0198322
2015-05-30	419230	Dhaka	29.8333	24.8333	4.02336	26	33.7778	0	74.6013	0.0194396
2015-05-31	419230	Dhaka	30.9444	25.4444	4.34523	27.2222	35.5	0	72.5949	0.0201897
2015-06-01	419230	Dhaka	31.8889	25	4.50616	28.3889	36	0	67.0026	0.0196697
2015-06-02	419230	Dhaka	29.1111	24.5	4.50616	25.1111	36.2222	19.558	76.2405	0.019061
2015-06-03	419230	Dhaka	31.7778	25	4.34523	25	35.7222	0	67.426	0.0196264
2015-06-04	419230	Dhaka	31.3333	25.1667	4.50616	27.7222	35	0	69.8402	0.019804
2015-06-05	419230	Dhaka	31.6667	24.5	4.6671	28.6111	36.5	0	65.8559	0.0190697
2015-06-06	419230	Dhaka	31	25.5556	4.34523	28.2778	34.7778	0	72.8443	0.0203397
2015-06-07	419230	Dhaka	31.7222	25.4444	4.6671	28.2778	35.6111	0	69.4521	0.0201988
2015-06-08	419230	Dhaka	32.9444	25.2222	4.50616	28.2778	36	0	63.9677	0.019947
2015-06-09	419230	Dhaka	31.4444	25.5	4.50616	28.6111	35	0	70.7898	0.0203037
2015-06-10	419230	Dhaka	27.7778	24.8333	4.02336	26.6111	31.2222	1.524	84.0413	0.0194876
2015-06-11	419230	Dhaka	25.9444	23.2778	3.70149	24.1111	28.7222	63.246	85.2605	0.0177408
2015-06-12	419230	Dhaka	29.0556	25	4.50616	23.2222	33.1111	8.382	78.8047	0.0196819
2015-06-13	419230	Dhaka	25.7778	23.6111	3.54056	24.3889	31.6111	37.338	87.8553	0.0181009
2015-06-14	419230	Dhaka	28.2222	24.3889	3.70149	24.2222	32.5	5.08	79.7437	0.0189865
2015-06-15	419230	Dhaka	28.3889	25.1111	3.86243	25.3889	31.6111	7.874	82.4558	0.0198277
2015-06-16	419230	Dhaka	28.0556	24.7222	3.86243	25.3889	31.6111	19.812	82.1433	0.0193359
2015-06-17	419230	Dhaka	29.3333	25.5	4.50616	26.5	31.2778	0.508	79.8918	0.0202828
2015-06-18	419230	Dhaka	30	24.5	4.34523	28.7222	33.3889	0.762	72.4323	0.0191287
2015-06-19	419230	Dhaka	31.7778	25	4.6671	27.2778	35	0	67.426	0.0197207
2015-06-20	419230	Dhaka	30.9444	23.7222	4.6671	27.8889	34.2222	0	65.4895	0.0182647
2015-06-21	419230	Dhaka	29.7222	24.4444	4.34523	26.7778	33	2.032	73.3545	0.0190916
2015-06-22	419230	Dhaka	27.5	25.1667	4.18429	26.2222	28.7222	8.128	87.1319	0.0199762
2015-06-23	419230	Dhaka	28.1111	25.7222	4.18429	26	30	13.716	86.8995	0.0206724
2015-06-24	419230	Dhaka	28.3333	25.5	4.18429	27	30.5	0	84.6586	0.02041
2015-06-25	419230	Dhaka	27.0556	25.5	3.70149	26	29.2222	89.154	91.2225	0.0204495
2015-06-26	419230	Dhaka	26.7778	25.4444	3.05775	25.5	29.5	67.056	92.4186	0.0204106
2015-06-27	419230	Dhaka	26.5	24.7222	4.02336	25.7222	28.2778	29.21	89.9861	0.0194232
2015-06-28	419230	Dhaka	27.7778	24.3333	4.18429	25.2222	30	0	81.5654	0.0188626
2015-06-30	419230	Dhaka	30.6667	23.7778	4.82803	27.6111	33	0	66.7598	0.0182616
2015-07-01	419230	Dhaka	28.3333	25	4.02336	27	34	4.064	82.1766	0.0196516
2015-07-02	419230	Dhaka	29	24.4444	4.50616	27	31	0	76.4775	0.0190336
2015-07-03	419230	Dhaka	30.0556	24.6667	4.18429	26.2778	34	0	72.9248	0.0193108
2015-07-04	419230	Dhaka	31.0556	25.5556	4.02336	28	35.2222	0	72.6139	0.0204009
2015-07-05	419230	Dhaka	28.3333	25.8333	4.34523	25.6111	33	6.096	86.3494	0.0207592
2015-07-06	419230	Dhaka	30.7222	25.7222	4.50616	27.2778	34	0	74.7444	0.0206301
2015-07-07	419230	Dhaka	29.6111	25.3889	4.6671	26	33.6111	0.254	78.1045	0.0202244
2015-07-08	419230	Dhaka	28.5556	25	4.18429	25.3889	32.3889	17.526	81.1221	0.0197721
2015-07-09	419230	Dhaka	26.6667	24.7222	3.70149	25.6111	28.5	71.12	89.1068	0.0194175
2015-07-10	419230	Dhaka	27.2778	25.2778	3.86243	25.7222	31	38.1	88.8592	0.0200181
2015-07-11	419230	Dhaka	30.3333	25.8889	3.86243	25	33.6111	0	77.1855	0.0207429
2015-07-12	419230	Dhaka	30.0556	25.1667	4.6671	28	33.3889	0	75.1329	0.0198836
2015-07-13	419230	Dhaka	31.7222	26.2222	4.50616	27.7778	35	0	72.7278	0.0212065
2015-07-14	419230	Dhaka	31.0556	26.3333	4.02336	28	35.5	12.954	76.0358	0.0213901
2015-07-15	419230	Dhaka	27.2222	25.5	3.70149	25.5	29.6111	62.992	90.3347	0.0203656
2015-07-16	419230	Dhaka	28.1111	25.1111	3.86243	25	30.6111	12.192	83.7997	0.019909
2015-07-17	419230	Dhaka	27.3333	24.8889	3.70149	25.5	30	38.862	86.5416	0.0196342
2015-07-18	419230	Dhaka	26.7778	25.2222	3.70149	25.1111	28.2778	87.884	91.2052	0.0200174
2015-07-19	419230	Dhaka	26.1111	24.6111	3.70149	24.8889	27.2222	48.26	91.4669	0.0192787
2015-07-20	419230	Dhaka	26.7222	24.8333	3.86243	25.2778	28.5	43.942	89.4071	0.0195312
2015-07-21	419230	Dhaka	28.1667	25.8333	4.50616	25.2222	31.6111	3.81	87.1911	0.0206761
2015-07-22	419230	Dhaka	27.5556	25.1667	4.18429	26.7222	31	1.524	86.8491	0.0198409
2015-07-23	419230	Dhaka	29.2222	24.9444	4.18429	26.3889	32.7222	12.192	77.7908	0.0195682
2015-07-24	419230	Dhaka	27.3333	25.5556	3.54056	26	30	72.39	90.0448	0.0203169
2015-07-25	419230	Dhaka	26.7778	24.5	4.18429	25.3889	30.1111	1.016	87.3573	0.0191403
2015-07-26	419230	Dhaka	26.8889	22.4444	3.86243	25	29.2778	25.4	76.6695	0.0169308
2015-07-27	419230	Dhaka	26	23.3333	3.70149	24.7222	27.8889	6.858	85.2662	0.0178736
2015-07-28	419230	Dhaka	27.9444	23.7778	3.86243	24.3889	33.2222	26.416	78.1256	0.0183592
2015-07-29	419230	Dhaka	31.4444	24	4.6671	25.2222	35.2778	2.032	64.7228	0.0186644
2015-07-30	419230	Dhaka	30	22.5	4.18429	26.6111	34.2778	0.254	64.2036	0.0170717
2015-07-31	419230	Dhaka	25.1667	24	2.73588	24	26.5	84.836	93.2602	0.0186741
2015-08-01	419230	Dhaka	26.2222	24.6111	3.70149	23.7778	29.5	47.244	90.8681	0.0192653
2015-08-02	419230	Dhaka	27.7778	24.6667	3.54056	25.2222	30.2778	22.352	83.2088	0.0192676
2015-08-03	419230	Dhaka	29.8889	24.6111	4.34523	25.8889	32.3889	9.906	73.3825	0.0192005
2015-08-04	419230	Dhaka	30.3889	24.7778	4.18429	27.7222	33.2222	0	72.0201	0.019432
2015-08-05	419230	Dhaka	30.4444	24.7222	3.70149	27.2222	34.3889	0	71.5534	0.0193851
2015-08-06	419230	Dhaka	30.3889	25.2222	4.02336	27.7222	34.1111	0	73.954	0.0199878
2015-08-07	419230	Dhaka	29.5556	26	4.18429	27.6111	33.3889	2.286	81.2473	0.0209059
2015-08-08	419230	Dhaka	30.1111	24.8889	4.6671	27.2222	34.2778	0	73.6636	0.019563
2015-08-09	419230	Dhaka	30.7222	25	4.50616	27.7222	34.5	0	71.6025	0.0197253
2015-08-10	419230	Dhaka	30.7222	24.7222	4.50616	28	34.3889	0	70.4252	0.0193719
2015-08-11	419230	Dhaka	30.8333	25	4.6671	27.6111	34.7222	0	71.1494	0.0196468
2015-08-12	419230	Dhaka	30.1111	25.1111	4.02336	28.5	33.2222	0.762	74.6461	0.0197686
2015-08-13	419230	Dhaka	29.5556	25.5	3.70149	27.7222	33.2778	6.604	78.8741	0.0202447
2015-08-14	419230	Dhaka	28.9444	26.1667	4.18429	27.7222	31.2222	10.16	85.0009	0.0210575
2015-08-15	419230	Dhaka	29.9444	25	4.34523	27.5	33	0	74.8669	0.0196262
2015-08-16	419230	Dhaka	29.1667	25.2778	4.02336	25.7778	32.5	23.114	79.6062	0.0199626
2015-08-17	419230	Dhaka	29.3889	25.2222	4.18429	27.5	32.7222	3.556	78.3315	0.0199009
2015-08-18	419230	Dhaka	29.1667	26	3.86243	27	30.7778	6.604	83.0919	0.0208408
2015-08-19	419230	Dhaka	28.6667	25.8333	4.02336	26.5	32.5	28.702	84.6933	0.0206561
2015-08-20	419230	Dhaka	26.9444	25.1667	3.54056	25	32.5	66.802	90.0175	0.0198579
2015-08-21	419230	Dhaka	27	25	3.37962	24.7222	29.6111	59.944	88.8375	0.0196657
2015-08-22	419230	Dhaka	29.9444	26	4.82803	25	33.2778	0	79.4487	0.0209231
2015-08-23	419230	Dhaka	28.7778	25.2778	4.02336	27	31.6111	7.112	81.4188	0.0200239
2015-08-24	419230	Dhaka	29.3889	25.8333	4.34523	26.8889	33	0	81.2265	0.0207004
2015-08-25	419230	Dhaka	30.1667	25.7222	4.34523	27.6111	33.2222	0	77.1609	0.0205675
2015-08-26	419230	Dhaka	29.6667	25	4.02336	27.7222	32.7222	0.254	76.0731	0.0196748
2015-08-27	419230	Dhaka	29.6667	24.0556	3.86243	27.2222	33	2.54	71.8935	0.018579
2015-08-28	419230	Dhaka	28.9444	25.0556	4.34523	27	32.5	6.604	79.5763	0.0197234
2015-08-29	419230	Dhaka	29.1667	25.4444	4.02336	26.5	32.1111	3.302	80.399	0.0201976
2015-08-30	419230	Dhaka	29.2222	26.1667	4.34523	27.7778	31.7778	36.83	83.646	0.0210788
2015-08-31	419230	Dhaka	27.8333	25.8333	3.21869	27	29.7778	7.366	88.9024	0.0206777
2015-09-01	419230	Dhaka	26.9444	25.1667	3.54056	26	28	61.722	90.0175	0.0198857
2015-09-02	419230	Dhaka	26.7778	25.1667	3.70149	25	28.5	56.642	90.904	0.0198657
2015-09-03	419230	Dhaka	27.5556	23.8889	3.86243	25.3889	30.7778	0	80.4567	0.0183494
2015-09-04	419230	Dhaka	27.2778	24.3333	3.54056	25	31	4.064	83.9869	0.0188021
2015-09-05	419230	Dhaka	27.8889	25	3.54056	26.2222	33.3889	4.572	84.3323	0.0195925
2015-09-06	419230	Dhaka	30.2222	25.5	4.50616	25.7778	34.7222	5.08	75.9075	0.0202052
2015-09-07	419230	Dhaka	29.1667	24.2778	4.50616	24.2222	34.1111	9.652	74.9912	0.0187847
2015-09-08	419230	Dhaka	29.9444	25.7222	4.50616	24	34.3889	0	78.152	0.0204914
2015-09-09	419230	Dhaka	30.3889	26.2778	3.86243	27.2222	34.6111	1.016	78.7303	0.0211812
2015-09-10	419230	Dhaka	30.2778	26.4444	4.50616	27.6111	33.7222	4.318	80.0165	0.02135
2015-09-11	419230	Dhaka	29.5556	25.5	4.50616	27.2778	33.7222	8.382	78.8741	0.0201803
2015-09-12	419230	Dhaka	31.2222	23.3333	4.82803	26.6111	34.8889	0	62.9671	0.0177353
2015-09-14	419230	Dhaka	30.0556	23.7778	4.02336	27.8889	33.6111	0	69.1392	0.0182427
2015-09-15	419230	Dhaka	29.5556	23.8333	4.50616	27.5	33.2222	0	71.3954	0.0183032
2015-09-16	419230	Dhaka	30.4444	24.7222	4.18429	27.7778	33.7778	0	71.5534	0.0193272
2015-09-17	419230	Dhaka	30.2778	26.1667	4.18429	27.3889	34.5	0	78.7148	0.021055
2015-09-18	419230	Dhaka	30.7778	25.6111	4.50616	27.7778	36.5	0	74.018	0.0203843
2015-09-19	419230	Dhaka	27.4444	24.7222	3.37962	26.2222	28.8889	11.43	85.1288	0.0193005
2015-09-20	419230	Dhaka	26.3333	24.4444	3.21869	25.3889	27.2778	52.07	89.3781	0.0189793
2015-09-21	419230	Dhaka	28.1667	25	3.86243	25	30.7222	34.29	82.9776	0.0196534
2015-09-22	419230	Dhaka	27.6667	25.2778	3.70149	25.3889	29.7778	18.288	86.8592	0.0199786
2015-09-23	419230	Dhaka	26.9444	25.3889	3.70149	25.7778	29.5	48.26	91.2156	0.0201102
2015-09-24	419230	Dhaka	28.7778	25.8333	4.02336	27	31.2222	0.254	84.1493	0.0206604
2015-09-25	419230	Dhaka	28.7222	22.1667	4.18429	24.2222	34.5	0	67.7313	0.0165643
2015-09-26	419230	Dhaka	29.7222	20	4.6671	25.3889	34.7222	0	55.9645	0.0144786
2015-09-27	419230	Dhaka	29.0556	21.6111	4.82803	24.5	33.5	0	64.2212	0.0159758
2015-09-28	419230	Dhaka	29.8889	22.7222	4.50616	24.7778	33.7778	0	65.4925	0.0170765
2015-09-29	419230	Dhaka	30.4444	23.5	4.02336	26	34.6111	0	66.4923	0.0178835
2015-09-30	419230	Dhaka	30.9444	24.3333	4.34523	26.7778	34.6111	0	67.9378	0.0187709
2015-10-01	419230	Dhaka	31.1111	24	4.18429	27.3889	35	0	65.9627	0.0183867
2015-10-02	419230	Dhaka	30.2778	23.7778	4.02336	27.6111	34	0	68.2631	0.0181616
2015-10-03	419230	Dhaka	28.9444	24.6667	4.34523	26.3889	32.5	1.524	77.7506	0.0191715
2015-10-04	419230	Dhaka	30.1111	23.6111	4.50616	26.2222	34.2778	0	68.2309	0.0179961
2015-10-05	419230	Dhaka	29.7778	24.5	3.86243	26.7222	34.7222	9.906	73.3638	0.0189936
2015-10-06	419230	Dhaka	29.6667	24.8333	4.02336	27.7778	33.7778	0	75.3204	0.0194065
2015-10-07	419230	Dhaka	29.1667	23.8333	4.18429	25.6111	33.5	7.112	73.0164	0.0182646
2015-10-08	419230	Dhaka	26.3333	24	4.18429	25.3889	28.3889	2.794	87.0273	0.0184857
2015-10-09	419230	Dhaka	29.2222	23.7222	4.50616	25	32.3889	0	72.2973	0.0181972
2015-10-10	419230	Dhaka	28.2222	23	4.18429	24.5	33.1111	2.032	73.3466	0.0173766
2015-10-11	419230	Dhaka	28.3333	23	4.02336	25	31.2222	0	72.8739	0.0173302
2015-10-12	419230	Dhaka	26.3333	22.6667	4.02336	24.2222	30.2222	17.78	80.2966	0.0169715
2015-10-13	419230	Dhaka	25.5	23.6111	3.86243	22.7778	30.7222	7.62	89.3155	0.0179501
2015-10-14	419230	Dhaka	27.7222	21.5	4.02336	23.3889	30.6111	1.778	68.9277	0.0157643
2015-10-15	419230	Dhaka	26.0556	22.5	4.02336	23.7778	30	0.254	80.8038	0.0167522
2015-10-16	419230	Dhaka	29.0556	21	3.86243	23.3889	32.6111	0	61.8599	0.015291
2015-10-17	419230	Dhaka	27.6667	22.2778	3.86243	24	32.3889	0	72.5136	0.0165404
2015-10-18	419230	Dhaka	28.6111	21.3333	4.6671	23.7778	33	0	64.7856	0.0156159
2015-10-19	419230	Dhaka	28.8333	20.8333	4.50616	23.8889	33	0	62.0222	0.0151574
2015-10-20	419230	Dhaka	28.1667	21.2778	4.18429	23.7222	32.7778	0	66.2555	0.0156025
2015-10-21	419230	Dhaka	27.8889	22.3333	4.02336	24.2778	31.1111	0	71.8209	0.0166378
2015-10-22	419230	Dhaka	27.8333	22.5	3.86243	23.6111	32.5	0	72.7878	0.0167955
2015-10-23	419230	Dhaka	27.3889	22.6111	3.05775	23	32.7222	0	75.2101	0.0169104
2015-10-24	419230	Dhaka	26.7778	20.2778	3.05775	22.3889	32.7778	0	67.5775	0.0146423
2015-10-25	419230	Dhaka	25.4444	18.4444	3.70149	21.2222	32.3889	0	65.2392	0.0130397
2015-10-26	419230	Dhaka	25.8333	18.2778	3.37962	20.7222	32.2778	0	63.0883	0.0129032
2015-10-27	419230	Dhaka	27.3333	17.6667	3.54056	20.7778	32	0	55.5745	0.0124241
2015-10-28	419230	Dhaka	26.1111	19.2778	3.05775	20.2778	31.3889	0	66.0613	0.0137355
2015-10-29	419230	Dhaka	26.9444	19.4444	3.05775	22.6111	32	0	63.5501	0.0138821
2015-10-30	419230	Dhaka	26.5	21.1667	3.86243	22.2778	30.6111	0	72.5566	0.0154154
2015-10-31	419230	Dhaka	26	20.8333	3.70149	23	30.3889	0	73.2165	0.0151114
2015-11-01	419230	Dhaka	25.1667	20.1667	3.54056	22.5	29.2778	0	73.8306	0.0144977
2015-11-02	419230	Dhaka	25.6667	20.5556	3.70149	22.2222	30	0	73.4104	0.0148636
2015-11-03	419230	Dhaka	26.7778	21.1667	3.86243	21.8889	31.3889	0	71.3792	0.0154431
2015-11-04	419230	Dhaka	27.3333	22	3.86243	22.3889	32.8889	0	72.7015	0.0162642
2015-11-05	419230	Dhaka	26.2222	21.1667	3.37962	22.3889	31.2222	0	73.756	0.0154579
2015-11-06	419230	Dhaka	26	20.5	3.54056	22	32	0	71.7285	0.0148365
2015-11-07	419230	Dhaka	25.1667	19.3889	3.70149	20.7778	31.5	0	70.354	0.0138259
2015-11-08	419230	Dhaka	24	17.5	3.05775	20.2222	30.7778	0	67.0191	0.012282
2015-11-09	419230	Dhaka	24.3333	16.7222	3.05775	19	29.6111	0	62.5365	0.0117096
2015-11-10	419230	Dhaka	25.1667	17.5556	3.54056	19.2222	30.6111	0	62.7216	0.0123626
2015-11-11	419230	Dhaka	24.5	17.5	3.54056	19.6111	30.6111	0	65.0397	0.0123018
2015-11-12	419230	Dhaka	23.5	18	3.86243	20	31	0	71.276	0.0126846
2015-11-13	419230	Dhaka	24.6111	16.5556	3.21869	19.2778	30.5	0	60.8576	0.011583
2015-11-14	419230	Dhaka	24.8889	17.5	3.54056	19.6111	30.6111	0	63.5457	0.0123155
2015-11-15	419230	Dhaka	25.2222	19	3.05775	21.2222	29.5	0	68.4434	0.0135258
2015-11-16	419230	Dhaka	25.3889	19.5	3.21869	20.2222	30.5	0	69.9112	0.0139591
2015-11-17	419230	Dhaka	24.7222	19.8889	3.21869	21.5	28.2222	0	74.5217	0.0142924
2015-11-18	419230	Dhaka	24.6111	20.4444	1.44841	21.6111	28.5	0	77.64	0.0147495
2015-11-19	419230	Dhaka	23.8333	19.1667	2.73588	19.7778	29.5	0	75.1511	0.0136308
2015-11-20	419230	Dhaka	24.6111	17.1667	3.21869	18.7778	31.1111	0	63.2623	0.0120348
2015-11-21	419230	Dhaka	24.7222	15.5556	3.37962	18.2222	31.7778	0	56.7176	0.0108649
2015-11-22	419230	Dhaka	23.2778	16.5	3.54056	18.5	31.3889	0	65.7021	0.0115333
2015-11-23	419230	Dhaka	25	15.3889	3.37962	17.5	29.7222	0	55.1923	0.010738
2015-11-24	419230	Dhaka	23.3333	15.3889	3.37962	18.2222	30	0	60.9964	0.0107486
2015-11-25	419230	Dhaka	23.1667	15.7222	3.54056	18.3889	29	0	62.9434	0.0109848
2015-11-26	419230	Dhaka	22.5	15.5	3.05775	17.6111	28.5	0	64.6124	0.0108377
2015-11-27	419230	Dhaka	22.2222	16.2222	3.21869	17.6111	27.6111	0	68.8171	0.0113439
2015-11-28	419230	Dhaka	23.4444	16.8333	3.21869	18.5	28.6111	0	66.4361	0.0117442
2015-11-29	419230	Dhaka	25.0556	16.6111	3.05775	18	29.7778	0	59.4738	0.0115808
2015-11-30	419230	Dhaka	23.1111	17	3.21869	18.5	29.7778	0	68.5071	0.0118839
2015-12-01	419230	Dhaka	23.6667	18.5	2.73588	20.5	29.6111	0	72.8125	0.0130773
2015-12-02	419230	Dhaka	24.1111	18.3889	2.57495	21.2778	28	0	70.401	0.0129857
2015-12-03	419230	Dhaka	24.7778	18.7222	2.57495	21.5	29.2222	0.254	69.0727	0.0132678
2015-12-07	419230	Dhaka	22.2778	17.4444	1.77028	19	25.7778	0	74.1133	0.0122305
2015-12-08	419230	Dhaka	22.8889	17	1.44841	18.2778	25.7778	0	69.4347	0.0118943
2015-12-09	419230	Dhaka	22.2222	14.8333	2.57495	17.2778	27.7222	0	62.9578	0.0103494
2015-12-10	419230	Dhaka	22.7778	15.1667	3.21869	16.7222	27.3889	0	62.1878	0.0105928
2015-12-11	419230	Dhaka	23.6111	18.3889	1.93121	18	26.7222	0	72.5498	0.0130135
2015-12-12	419230	Dhaka	23.9444	20	1.44841	19.2222	27.5	0	78.6161	0.0144019
2015-12-13	419230	Dhaka	23.3333	17.8333	1.77028	20	27.6111	0	71.2455	0.0125534
2015-12-15	419230	Dhaka	20.6667	11.2222	1.93121	18.3889	24.2222	0	54.6968	0.00817768
2015-12-22	419230	Dhaka	20.1667	9.38889	2.41402	13	25.5	0	49.9142	0.00720934
2015-12-23	419230	Dhaka	18.7778	9.55556	2.89682	12.8889	24.7778	0	55.0276	0.00729638
2015-12-24	419230	Dhaka	19.7778	9.83333	3.21869	14	24.6111	0	52.6787	0.00743474
2015-12-25	419230	Dhaka	17.9444	9.33333	2.57495	14.3889	22.7778	0	57.1194	0.00718506
2015-12-26	419230	Dhaka	20.0556	8.61111	3.05775	15.5	25.2222	0	47.6905	0.00685238
2015-12-27	419230	Dhaka	19.7222	10.3333	2.09215	13.7778	25.2222	0	54.6575	0.00769123
2015-12-28	419230	Dhaka	20.0556	11.3333	3.37962	12.5	25.3889	0	57.2195	0.00821266
2015-12-29	419230	Dhaka	19.5	13.2222	2.57495	13	26	0	67.0522	0.00930687
2015-12-30	419230	Dhaka	20	13.3333	2.57495	14	25.7778	0	65.4772	0.00937758
2015-12-31	419230	Dhaka	22.8889	13.7778	1.77028	15.5	26.3889	0	56.4699	0.009642
2016-01-01	419230	Dhaka	21.1111	14.5	1.77028	14.7778	27.6111	0	65.9496	0.0100887
2016-01-02	419230	Dhaka	21.5	14.2778	2.57495	14.2222	27	0	63.4777	0.00995292
2016-01-03	419230	Dhaka	20.8889	13.5	2.57495	14.7778	25.7778	0	62.6592	0.00947576
2016-01-04	419230	Dhaka	21.6667	13.5	2.57495	15.3889	26.5	0	59.7412	0.00946874
2016-01-05	419230	Dhaka	22.1667	12.7778	1.93121	15.2778	25.7778	0	55.2779	0.00904546
2016-01-06	419230	Dhaka	20.7778	12.3333	2.57495	16.3889	26	0	58.4554	0.00878408
2016-01-07	419230	Dhaka	21.5556	12.6111	2.57495	14.6111	26.6111	0	56.756	0.00894165
2016-01-08	419230	Dhaka	21.1667	15	1.93121	14.3889	26.7778	0	67.8779	0.0104634
2016-01-09	419230	Dhaka	21.7222	18	0.965606	18.3889	25	0	79.3978	0.0126795
2016-01-11	419230	Dhaka	19.2778	8	2.73588	13.2222	25.1111	0	48.0177	0.00658108
2016-01-12	419230	Dhaka	18.8333	11	2.57495	13.3889	24.5	0	60.3878	0.008054
2016-01-13	419230	Dhaka	19.1111	12.7222	2.25308	13.6111	24.1111	0	66.4864	0.00902968
2016-01-14	419230	Dhaka	20.2778	11.6111	1.60934	14.2222	25.2222	0	57.4849	0.00838482
2016-01-15	419230	Dhaka	21.2222	12.3889	1.93121	14	26	0	57.0886	0.00884692
2016-01-16	419230	Dhaka	19.2222	13.3333	1.44841	14.8889	26.6111	0	68.717	0.00941146
2016-01-17	419230	Dhaka	22.1667	8.77778	2.25308	13.3889	26.7222	0	42.368	0.0069528
2016-01-18	419230	Dhaka	20.9444	11	2.25308	13	25.7222	0	52.9832	0.00806375
2016-01-19	419230	Dhaka	20.8333	14.1667	1.60934	14.3889	25.3889	0	65.6545	0.00992905
2016-01-20	419230	Dhaka	19.0556	14.3889	1.93121	16.5	22.7778	2.794	74.3582	0.0100569
2016-01-21	419230	Dhaka	18.9444	14.2222	1.93121	15.6111	22.7222	0	74.0726	0.00993623
2016-01-22	419230	Dhaka	16.7222	12.7778	1.93121	13.7778	20	0	77.5487	0.00901328
2016-01-23	419230	Dhaka	16.6111	11.6667	1.44841	13	20.7778	0	72.5965	0.00838738
2016-01-24	419230	Dhaka	16.9444	9.83333	1.93121	11.3889	22	0	62.9183	0.00743206
2016-01-25	419230	Dhaka	18.1667	6.22222	2.25308	11.5	23.1111	0	45.5738	0.00582719
2016-01-26	419230	Dhaka	16.2222	8	1.93121	10.2222	22.1111	0	58.2081	0.00658057
2016-01-27	419230	Dhaka	20.5	8.77778	2.25308	16.7778	25	0	46.9245	0.00694525
2016-01-30	419230	Dhaka	18.3889	12.8333	1.77028	13.3889	24.3889	0	70.0642	0.00909611
2016-01-31	419230	Dhaka	21.8333	17.8333	1.12654	16.1111	26	0	78.0383	0.0125473
2016-02-01	419230	Dhaka	21.7222	16.4444	1.28748	17.7778	28	0	71.9591	0.0114836
2016-02-02	419230	Dhaka	22.1111	16	1.60934	16.7778	28.5	0	68.3093	0.0111478
2016-02-03	419230	Dhaka	24	11.7778	2.41402	17.6111	27.7778	0	46.3292	0.00848699
2016-02-04	419230	Dhaka	21.3889	9.83333	2.89682	17	26.1111	0	47.6989	0.00744277
2016-02-05	419230	Dhaka	20.3333	8.72222	3.54056	14.3889	26.7222	0	47.232	0.00691643
2016-02-06	419230	Dhaka	18.7222	9.16667	1.93121	12.2222	26.7778	0	53.7939	0.00713191
2016-02-07	419230	Dhaka	22.4444	11.8333	2.25308	13.6111	28.3889	0	51.0817	0.00851399
2016-02-08	419230	Dhaka	21.7778	13.6667	2.57495	15.6111	29.1111	0	59.9837	0.00960603
2016-02-09	419230	Dhaka	24.1667	17.3333	1.93121	18.6111	27.5	0.508	65.6572	0.0121704
2016-02-10	419230	Dhaka	23	16.6667	1.77028	19.5	28	0	67.5263	0.0116674
2016-02-11	419230	Dhaka	23.9444	18.5	1.93121	17.5	27.8889	0	71.6059	0.0131164
2016-02-12	419230	Dhaka	25.3333	19	2.41402	19.5	29.5	3.556	67.9925	0.0135339
2016-02-13	419230	Dhaka	25.6667	12.7778	2.73588	19.2222	29	0	44.7902	0.00906701
2016-02-14	419230	Dhaka	24.5556	15.5	1.93121	18.7778	28.6111	0	57.0821	0.0108166
2016-02-15	419230	Dhaka	25.5556	18.3333	1.77028	19.6111	30.6111	0	64.3602	0.0129289
2016-02-16	419230	Dhaka	25.4444	16.4444	1.77028	20.2222	31.5	0	57.5006	0.0114658
2016-02-17	419230	Dhaka	26.9444	13.7778	2.73588	19.5	31	0	44.3336	0.00966718
2016-02-18	419230	Dhaka	27.0556	16.5	3.05775	19.5	32.2222	0	52.4657	0.0115359
2016-02-19	419230	Dhaka	26.5556	17.8333	2.89682	21.7778	33.6111	0	58.7875	0.0125645
2016-02-27	419230	Dhaka	25.7778	16.6111	3.21869	22	31.2222	0	56.9748	0.0115882
2016-02-28	419230	Dhaka	27.0556	16.5	2.89682	20.6111	31.2778	0	52.4657	0.0114984
2016-02-29	419230	Dhaka	26.3889	15.5556	2.73588	20.5	31.8889	0	51.3736	0.0108307
2016-03-01	419230	Dhaka	25.5556	16.2222	2.73588	19.8889	32.1111	0	56.3198	0.011326
2016-03-02	419230	Dhaka	26.1667	16.7778	3.86243	21.6111	32	0	56.2706	0.0117256
2016-03-03	419230	Dhaka	26.6111	17.8333	3.21869	21.3889	33	0	58.5954	0.0125509
2016-03-04	419230	Dhaka	27.6111	18.7222	2.89682	23.2222	33.5	0	58.4237	0.0132951
2016-03-05	419230	Dhaka	27.3889	20.5556	2.25308	22	33.3889	0	66.3234	0.0149064
2016-03-06	419230	Dhaka	25.6667	18.8333	2.73588	21.6111	33.6111	17.272	65.9695	0.0133808
2016-03-07	419230	Dhaka	26.6667	17.5	3.37962	20.2222	33	0	57.1898	0.0123266
2016-03-08	419230	Dhaka	26.6111	17	3.05775	22.5	32.7222	0	55.5918	0.0119512
2016-03-09	419230	Dhaka	29.1667	18.5556	3.05775	22.5	34.5	0	52.8179	0.0131898
2016-03-10	419230	Dhaka	29.1111	19.5	3.21869	25	34.3889	0	56.2029	0.0139609
2016-03-11	419230	Dhaka	29.6667	18.8333	3.54056	20	34.5	0	52.2148	0.013396
2016-03-14	419230	Dhaka	24.7778	14.2778	3.70149	22.5	31.6111	0	52.0659	0.0100139
2016-03-15	419230	Dhaka	27.4444	15.8333	3.54056	20.7222	32.3889	0	49.1489	0.0110791
2016-03-16	419230	Dhaka	27.8333	16	3.86243	22.7222	32.3889	0	48.5583	0.0112046
2016-03-17	419230	Dhaka	26.3333	9.72222	4.02336	21	33.1111	0	35.1673	0.00741825
2016-03-18	419230	Dhaka	26.9444	15.1667	4.02336	19.5	33.7778	2.54	48.495	0.0106291
2016-03-19	419230	Dhaka	27.1111	20.8333	3.86243	20.2778	31	0	68.5756	0.0151919
2016-03-20	419230	Dhaka	27.2222	22.2778	3.70149	23.3889	32	0	74.4253	0.0166007
2016-03-21	419230	Dhaka	28.7778	21.3889	3.86243	24.6111	34.7778	0	64.381	0.0157612
2016-03-22	419230	Dhaka	29.2222	17.8333	4.02336	25.5	34.2222	0	50.3151	0.0126328
2016-03-23	419230	Dhaka	28.1111	11.8333	4.02336	22	33.7778	0	36.4605	0.00855998
2016-03-24	419230	Dhaka	28.9444	12.5	4.50616	20.7778	34.5	0	36.2947	0.00891758
2016-03-25	419230	Dhaka	30	14.5	4.02336	21.3889	34.6111	0	38.8988	0.010158
2016-03-26	419230	Dhaka	29.2778	18.5	4.34523	23.6111	34.7222	0	52.2976	0.0131193
2016-03-27	419230	Dhaka	28.8889	22.2778	4.34523	24.7778	33.2222	0	67.5354	0.016558
2016-03-28	419230	Dhaka	24.7778	21.2778	4.34523	21.6111	29.2222	1.016	80.9133	0.0155746
2016-03-29	419230	Dhaka	26.5556	20	3.37962	20.7778	33.6111	12.7	67.3015	0.0143927
2016-03-30	419230	Dhaka	27	21.1111	3.70149	21.5	33.7778	3.048	70.2129	0.0154029
2016-03-31	419230	Dhaka	24	20.3333	3.21869	19	30.5	21.336	79.9858	0.0147135
2016-04-01	419230	Dhaka	22.3333	18.2222	3.86243	18.2222	27	7.112	77.5692	0.0128964
2016-04-02	419230	Dhaka	25.2222	21.8333	4.02336	20.6111	28	1.016	81.5219	0.0161295
2016-04-03	419230	Dhaka	27.3889	24.2222	3.86243	24.3889	31.5	9.144	82.888	0.0186534
2016-04-04	419230	Dhaka	29.1667	25.2778	3.70149	25	33.3889	16.256	79.6062	0.0199229
2016-04-05	419230	Dhaka	28.6111	25.6111	4.02336	26.3889	31.2222	0	83.8545	0.0203491
2016-04-06	419230	Dhaka	30.1667	25.8889	4.34523	26.7222	34.5	0	77.9268	0.0206725
2016-04-07	419230	Dhaka	29.0556	25.3889	4.18429	27.1111	33	0	80.6506	0.0200488
2016-04-08	419230	Dhaka	31	24.8333	4.50616	27	36	0	69.7785	0.0194004
2016-04-11	419230	Dhaka	30.1111	26.1667	4.50616	27.1111	36.6111	0	79.4712	0.0210758
2016-04-17	419230	Dhaka	31.1111	25.7222	4.50616	28.3889	35.3889	0	73.1037	0.0204827
2016-04-18	419230	Dhaka	30.8333	24.3333	4.02336	28	33.7778	0	68.3701	0.0188493
2016-04-19	419230	Dhaka	31	25	4.18429	27.5	36	0	70.4758	0.0196216
2016-04-20	419230	Dhaka	30.8889	24	4.50616	28	35.8889	0	66.8041	0.0184927
2016-04-21	419230	Dhaka	30.9444	24.5	4.82803	28	35.5	0	68.6192	0.0190936
2016-04-22	419230	Dhaka	31.4444	24.7778	4.50616	28.2222	36.3889	0	67.8093	0.0194488
2016-04-23	419230	Dhaka	32.3333	25	4.50616	28.7222	36.3889	0	65.3387	0.0197431
2016-04-24	419230	Dhaka	32.4444	24	4.50616	28.3889	39	0	61.1583	0.018561
2016-04-25	419230	Dhaka	32.0556	24.8333	4.82803	28.3889	37	0	65.7164	0.0194384
2016-04-26	419230	Dhaka	31.3889	24.7222	4.82803	28.3889	36.2778	0	67.7985	0.0192726
2016-04-27	419230	Dhaka	32.1111	24.8333	4.82803	28.2222	36.7778	0	65.5101	0.0194211
2016-04-28	419230	Dhaka	31.5556	24.8333	4.50616	28.2222	36.5	0	67.6063	0.0194514
2016-04-29	419230	Dhaka	32	25.6111	4.6671	27	37.3889	0	69.0472	0.0203574
2016-04-30	419230	Dhaka	32.0556	24.8889	4.98897	28.3889	37	0	65.9347	0.0195146
2016-05-01	419230	Dhaka	30.3889	24	4.50616	25.1111	34.2778	9.906	68.742	0.0185124
2016-05-02	419230	Dhaka	26.2778	20	4.18429	22.7222	33	0	68.4135	0.0144713
2016-05-03	419230	Dhaka	28.2222	23.1667	4.34523	22	32.3889	0	74.0897	0.0175509
2016-05-04	419230	Dhaka	29.1667	19	4.6671	23.6111	33.6111	0	54.3054	0.0135774
2016-05-05	419230	Dhaka	29.2778	20.6111	4.98897	26.3889	35.2222	0	59.6262	0.0150068
2016-05-06	419230	Dhaka	28.1111	20.5556	4.50616	26	35	0	63.5834	0.0149574
2016-05-07	419230	Dhaka	26.3333	21.8889	3.70149	23	31.6111	10.668	76.5848	0.0162046
2016-05-08	419230	Dhaka	29.0556	21	4.50616	22.7778	34	4.318	61.8599	0.0153472
2016-05-09	419230	Dhaka	28.6111	23.1667	4.34523	26	35.6111	2.286	72.4336	0.0175304
2016-05-10	419230	Dhaka	29.6111	23	4.18429	24	35.1111	0	67.6776	0.0173729
2016-05-11	419230	Dhaka	31.2222	23	4.50616	26.3889	36.3889	0	61.7111	0.0174075
2016-05-12	419230	Dhaka	27.8333	22.8333	3.70149	23.5	36	13.716	74.2749	0.0172463
2016-05-13	419230	Dhaka	24.8889	21.8333	3.70149	23	32.1111	32.004	83.1575	0.0162046
2016-05-14	419230	Dhaka	28.7778	24.3889	4.02336	22.6111	34	2.032	77.211	0.0189022
2016-05-15	419230	Dhaka	30.5556	25.2222	4.50616	26.7778	34.7222	0	73.2516	0.0198766
2016-05-16	419230	Dhaka	30.7778	25.4444	4.34523	27	35	0	73.289	0.0201815
2016-05-17	419230	Dhaka	31.3333	25.4444	4.82803	28.3889	35.3889	0	71.0039	0.0201862
2016-05-18	419230	Dhaka	28.8333	24.1667	4.34523	26.7778	32.7778	21.844	75.9444	0.0186856
2016-05-19	419230	Dhaka	27.3333	23.6111	4.18429	24	30.6111	0.254	80.159	0.0180539
2016-05-20	419230	Dhaka	25.7778	24	4.18429	24	28.7778	10.16	89.9349	0.0185405
2016-05-21	419230	Dhaka	24.4444	23.1667	3.05775	23.7778	25	63.5	92.6012	0.017716
2016-05-22	419230	Dhaka	28.6111	24.7222	4.34523	23.6111	32.7778	0	79.5313	0.0194082
2016-05-23	419230	Dhaka	30.6111	25	4.34523	26.7222	35	0	72.0589	0.0197094
2016-05-26	419230	Dhaka	28.6111	23.5	4.34523	22.2222	34.6111	3.048	73.906	0.018003
2016-05-27	419230	Dhaka	28.6667	24.2222	4.18429	23	32.7778	3.81	76.9379	0.018774
2016-05-28	419230	Dhaka	26.8889	23.8333	4.02336	24.8889	29	8.636	83.3856	0.0183477
2016-06-01	419230	Dhaka	29.5556	24.4444	4.50616	25.2222	32.7778	0	74.0622	0.0190001
2016-06-02	419230	Dhaka	31.2778	23.5556	4.82803	25.7778	35.3889	0	63.6153	0.0180177
2016-06-03	419230	Dhaka	31.5556	24.3333	4.6671	28	36	0	65.6146	0.0188821
2016-06-04	419230	Dhaka	31.5	24.8889	4.50616	27.7778	35	0	68.0453	0.0194906
2016-06-05	419230	Dhaka	30.4444	25	4.6671	28	34.6111	0	72.7496	0.0196073
2016-06-20	419230	Dhaka	30.9444	24.8333	4.98897	27.6111	35.2778	0	70.0001	0.0194506
2016-06-21	419230	Dhaka	30.4444	25	4.34523	27.6111	34.2222	1.778	72.7496	0.0196483
2016-06-22	419230	Dhaka	28.7778	25.3889	4.18429	27.7778	32.3889	0.762	81.9586	0.0200924
2016-06-23	419230	Dhaka	30.5	25.6667	4.02336	28.1111	33.7778	0.508	75.4516	0.0204737
2016-06-24	419230	Dhaka	31.5556	24.5	4.82803	28.2778	34.6111	0	66.2727	0.0191115
2016-06-25	419230	Dhaka	31.7222	24.3889	4.98897	27.2222	34.5	3.048	65.2133	0.0189622
2016-06-26	419230	Dhaka	30.6667	25.8333	4.6671	26.7778	35.2222	2.286	75.4777	0.0206648
2016-06-27	419230	Dhaka	31.8889	24.6667	4.98897	27.8889	35	0	65.6825	0.0192995
2016-06-28	419230	Dhaka	31.6667	25	4.6671	29	34.6111	0	67.8524	0.0196694
2016-06-29	419230	Dhaka	31.1667	25.1667	4.6671	29	34.7778	0	70.5061	0.019875
2016-06-30	419230	Dhaka	31.3889	25.3333	4.82803	28.7778	34.2222	1.778	70.3138	0.0200975
2016-07-01	419230	Dhaka	30.1111	25.7778	4.98897	28	31.7778	4.318	77.6627	0.0206642
2016-07-02	419230	Dhaka	29.3889	26.1667	3.86243	27	32.2222	26.67	82.8448	0.0211699
2016-07-03	419230	Dhaka	27.7778	26.2778	3.54056	26.6111	31.2778	28.702	91.5673	0.0213136
2016-07-04	419230	Dhaka	28.1667	25.5556	4.02336	25.5	30.7778	54.356	85.7663	0.0204239
2016-07-05	419230	Dhaka	26.9444	25.6667	4.02336	26.3889	28.5	50.292	92.7328	0.0205636
2016-07-06	419230	Dhaka	27.2778	25.7222	3.70149	25.1111	28.7778	29.972	91.2363	0.0206092
2016-07-07	419230	Dhaka	30.8889	25.8333	4.6671	26	33.6111	0	74.5255	0.0207625
2016-07-08	419230	Dhaka	30.9444	25.3333	4.98897	27.2778	34.1111	0	72.1169	0.0201634
2016-07-09	419230	Dhaka	29.8333	25.1667	4.6671	28	33.5	0	76.0987	0.019971
2016-07-10	419230	Dhaka	29.5	25.4444	4.6671	27.2778	33	1.016	78.8664	0.0203095
2016-07-11	419230	Dhaka	29.7778	25.1667	4.98897	27.3889	33	4.572	76.3424	0.019937
2016-07-12	419230	Dhaka	30.4444	25.3333	4.50616	26.7778	33.3889	5.08	74.208	0.0201043
2016-07-13	419230	Dhaka	27.6111	26.5	4.50616	19.5	33.5	21.336	93.684	0.021558
2016-07-14	419230	Dhaka	30.5	25.5556	4.82803	27.3889	34.5	0	74.9557	0.0204002
2016-07-15	419230	Dhaka	29.1667	25.7222	4.50616	27	33.2222	7.874	81.7358	0.0205868
2016-07-16	419230	Dhaka	27.0556	25.3889	3.86243	26	29.5	23.368	90.6222	0.0201123
2016-07-17	419230	Dhaka	28.6111	25.2778	4.50616	25.7778	32.5	11.176	82.2098	0.01995
2016-07-18	419230	Dhaka	28.3889	26.1667	4.34523	25	31	4.318	87.7856	0.021082
2016-07-19	419230	Dhaka	28.3333	26	4.6671	26.3889	31.5	6.096	87.2058	0.0208918
2016-07-20	419230	Dhaka	29	26	4.34523	26.7778	32	1.016	83.8969	0.0208885
2016-07-21	419230	Dhaka	29.1667	25.5	4.50616	27.7222	30.8889	2.794	80.6648	0.0202401
2016-07-23	419230	Dhaka	28.0556	25.3333	4.82803	25.2778	30.7778	10.922	85.1909	0.0200014
2016-07-24	419230	Dhaka	28.5556	25	4.82803	25.2778	32.2222	2.794	81.1221	0.0196108
2016-07-25	419230	Dhaka	27.8333	24.5	4.50616	25.5	31.7778	12.954	82.1167	0.0190046
2016-07-26	419230	Dhaka	27.7778	24	4.50616	25.2222	30.7222	3.81	79.9504	0.0184286
2016-07-27	419230	Dhaka	30.8333	23.7778	4.98897	25.2222	33.5	0	66.127	0.0182091
2016-07-28	419230	Dhaka	29.7222	25.6111	4.98897	27.5	33.6111	0	78.6375	0.0203626
2016-07-29	419230	Dhaka	29	26.2222	4.82803	27.2222	31.7778	0	85.0066	0.0211458
2016-07-30	419230	Dhaka	28.9444	25.6667	4.50616	25.2778	33.2778	44.704	82.5211	0.0204738
2016-07-31	419230	Dhaka	29.8333	24.8333	4.6671	24.5	34.6111	10.922	74.6013	0.0195232
2016-08-01	419230	Dhaka	29.5	25.2222	4.6671	25.3889	33.6111	10.668	77.8309	0.0200067
2016-08-02	419230	Dhaka	29.6667	25	4.82803	27.2222	33.7778	4.064	76.0731	0.0197755
2016-08-03	419230	Dhaka	30.4444	24.5	4.98897	27.2222	34.3889	4.064	70.6089	0.0191753
2016-08-04	419230	Dhaka	31.2778	24.4444	5.31084	28	35	0.254	67.1044	0.0190801
2016-08-05	419230	Dhaka	29.5	25	4.6671	27.6111	33.2778	1.016	76.8074	0.019712
2016-08-06	419230	Dhaka	28.6667	24.8333	4.98897	26.7778	31.7778	0.254	79.8031	0.0194945
2016-08-07	419230	Dhaka	29.2778	25.2222	4.82803	27	32.6111	0	78.8356	0.0199425
2016-08-08	419230	Dhaka	29	25	4.82803	27	33.2778	0.508	79.0585	0.0197094
2016-08-09	419230	Dhaka	27.5	24.3889	4.34523	26.2778	28.7778	2.286	83.1772	0.0190294
2016-08-10	419230	Dhaka	26.8333	24.8333	4.18429	25.2222	28.7778	21.336	88.8245	0.0195509
2016-08-11	419230	Dhaka	28.9444	25.5	4.50616	26.1111	32.6111	4.318	81.7087	0.0202823
2016-08-12	419230	Dhaka	29.8333	26	4.82803	27	33.7778	0.254	79.958	0.0209021
2016-08-13	419230	Dhaka	29.7778	26.2222	4.98897	28	33.2778	10.668	81.275	0.0211848
2016-08-14	419230	Dhaka	29.8333	26.5	4.50616	27.2222	33.3889	1.524	82.3548	0.0215717
2016-08-15	419230	Dhaka	30.1667	25.7778	4.82803	28	34.7778	0.508	77.4155	0.0207307
2016-08-16	419230	Dhaka	29.3889	25	4.98897	27.1111	33.7778	26.416	77.3013	0.0198129
2016-08-17	419230	Dhaka	29	24.3889	4.98897	27.7778	31	0	76.2235	0.0190828
2016-08-18	419230	Dhaka	29.3889	25.3333	4.34523	27.5	32	12.446	78.851	0.0201131
2016-08-19	419230	Dhaka	30.7222	25.1667	4.50616	26.6111	34.7778	0	72.3171	0.0198923
2016-08-20	419230	Dhaka	30.6667	26	4.6671	27.7778	33.6111	0	76.2263	0.0209262
2016-08-21	419230	Dhaka	26.4444	23.5556	4.18429	25	29.6111	18.542	84.1771	0.0180881
2016-08-22	419230	Dhaka	28.7222	23	5.1499	24	32.2222	0	71.2462	0.0174083
2016-08-23	419230	Dhaka	29.5556	24.3889	4.98897	25.5	33.2222	0	73.8162	0.0189332
2016-08-24	419230	Dhaka	31.1667	25.7222	4.50616	29	34.6111	0	72.8727	0.0205524
2016-08-25	419230	Dhaka	31.8333	26.5	5.31084	25.7778	36.1111	32.766	73.4655	0.0215034
2016-08-26	419230	Dhaka	29.3889	26.3333	4.82803	26	33.2222	0	83.6644	0.0212389
2016-08-27	419230	Dhaka	30.1667	26	4.98897	27.3889	35.3889	0.508	78.4411	0.0208027
2016-08-28	419230	Dhaka	28.2222	26	4.98897	27.2222	32.2222	20.32	87.7715	0.0208106
2016-08-29	419230	Dhaka	29.7222	26	4.82803	24.8889	34.2222	0.254	80.4709	0.0208623
2016-08-30	419230	Dhaka	31.6111	25.5	5.31084	27.8889	35.2778	0	70.1226	0.0202634
2016-08-31	419230	Dhaka	29.2778	25.6111	5.1499	28.2222	33.7222	0	80.6791	0.0203682
2016-09-01	419230	Dhaka	29.1111	25.8333	4.98897	27.7222	33.3889	2.032	82.5406	0.0206732
2016-09-02	419230	Dhaka	29.0556	26	4.6671	26.2222	32.7778	0	83.6276	0.0209262
2016-09-03	419230	Dhaka	28.7778	25.6667	4.34523	26.1111	32.6111	6.096	83.3219	0.0205207
2016-09-04	419230	Dhaka	29.7778	25.8333	4.50616	27.3889	32.5	3.81	79.4262	0.0207195
2016-09-05	419230	Dhaka	28.5556	25.7778	4.02336	26.2222	31	6.35	84.9612	0.0206457
2016-09-06	419230	Dhaka	28.5556	25.7778	4.34523	27.2222	31.3889	4.318	84.9612	0.0206478
2016-09-07	419230	Dhaka	28.8889	25.1667	4.50616	26.3889	32.7778	0.762	80.3629	0.0198801
2016-09-08	419230	Dhaka	29.6111	25.3333	4.82803	27.8889	33	0	77.847	0.0200432
2016-09-09	419230	Dhaka	30.5556	24.2222	4.98897	27.5	33.2222	0	69.0033	0.0187313
2016-09-10	419230	Dhaka	29.6667	25.7778	5.1499	27.6111	34.2222	0	79.6732	0.0205648
2016-09-11	419230	Dhaka	29.4444	25.3889	4.82803	27.7222	32.7778	0	78.8587	0.0200993
2016-09-12	419230	Dhaka	28.1667	25.7778	4.34523	26.2222	32.5	28.448	86.9045	0.0205507
2016-09-13	419230	Dhaka	26.4444	25.3889	4.02336	25.3889	29.2222	11.938	93.9407	0.0200556
2016-09-15	419230	Dhaka	30.8889	25.2222	4.82803	26.6111	34.2222	0.254	71.8692	0.0198889
2016-09-16	419230	Dhaka	29.6111	25.6111	4.98897	27.2222	33.2222	0	79.1424	0.0203584
2016-09-17	419230	Dhaka	30	25	4.6671	27.2222	34.7222	11.938	74.6282	0.019638
2016-09-18	419230	Dhaka	29	25.6111	4.34523	27	33.3889	0	81.9854	0.0203374
2016-09-19	419230	Dhaka	27.5556	25.7778	4.6671	27	28.6111	2.286	90.0604	0.0205499
2016-09-21	419230	Dhaka	28.2778	26.2222	4.50616	26.1111	31.7778	3.81	88.6454	0.0210482
2016-09-22	419230	Dhaka	28.1667	25.5	4.6671	26	32.7222	0.508	85.4838	0.0201785
2016-09-23	419230	Dhaka	29.4444	24.5556	4.6671	25.6111	34	0	75.0356	0.0191058
2016-09-24	419230	Dhaka	27.7778	25.6111	4.34523	26.6111	32.2222	26.924	88.0236	0.0203663
2016-09-25	419230	Dhaka	29	25.3889	4.34523	26.6111	34.1111	1.016	80.9103	0.0200947
2016-09-26	419230	Dhaka	28.2222	25.6667	4.6671	25.7778	33.2222	21.082	86.0549	0.0204036
2016-09-27	419230	Dhaka	29.7778	25.6667	4.82803	25.7778	34.3889	0	78.6452	0.0204198
2016-09-28	419230	Dhaka	28.1111	26.1667	4.34523	27.2222	30.2778	0.508	89.2164	0.0210354
2016-09-29	419230	Dhaka	29.2778	26.2222	4.50616	26.5	34.1111	11.684	83.6522	0.0211166
2016-09-30	419230	Dhaka	29.9444	25.3333	4.50616	26.1111	34.3889	0	76.3678	0.0200236
2016-10-01	419230	Dhaka	29	25	4.50616	25.7778	34	0.254	79.0585	0.0195899
2016-10-02	419230	Dhaka	28.8889	26	4.98897	27.2222	32.2778	0	84.4384	0.0207598
2016-10-04	419230	Dhaka	30.2222	25.7778	4.82803	27.6111	35.3889	0	77.1691	0.020584
2016-10-05	419230	Dhaka	28.2778	24.7778	4.50616	26.6111	32.7778	0.254	81.3567	0.0193714
2016-10-06	419230	Dhaka	27.2778	25.6667	4.18429	26.5	30.3889	5.334	90.9362	0.0204065
2016-10-07	419230	Dhaka	28.1667	25.2222	4.50616	26.2222	31.7778	0.254	84.0834	0.0198559
2016-10-08	419230	Dhaka	28.5556	25.7222	4.34523	26.3889	31	0	84.6818	0.020449
2016-10-09	419230	Dhaka	28.0556	25.2222	4.50616	26.3889	33	0	84.6295	0.0198933
2016-10-10	419230	Dhaka	28.7778	24.7778	4.6671	26.6111	33.5	0.254	79.0279	0.0193855
2016-10-11	419230	Dhaka	26.6111	23.5	4.50616	25	30.2222	1.27	83.0755	0.0179541
2016-10-12	419230	Dhaka	27.4444	23.6667	4.6671	24.2222	31.3889	2.54	79.906	0.0181453
2016-10-14	419230	Dhaka	27.8889	21.7778	4.34523	25.3889	32.3889	0	69.4295	0.016119
2016-10-15	419230	Dhaka	29.6111	21.5	4.6671	24.5	32.8889	0	61.7724	0.0158444
2016-10-16	419230	Dhaka	29.3333	20.8333	4.50616	25.6111	34.3889	0	60.254	0.0152061
2016-10-17	419230	Dhaka	29.8333	23.7778	4.34523	25.8889	34.7222	0	70.028	0.0182171
2016-10-18	419230	Dhaka	29.2222	23.7778	4.6671	26.7778	34.6111	0	72.5395	0.0182218
2016-10-19	419230	Dhaka	30.1667	23.7778	4.6671	26.2222	34.7222	0	68.6995	0.0182446
2016-10-20	419230	Dhaka	30.1111	20.5556	4.6671	25.5	36	0	56.6381	0.015004
2016-10-21	419230	Dhaka	28.7778	20.8333	4.82803	25.5	35.7778	0	62.2223	0.0152358
2016-10-22	419230	Dhaka	29.9444	19.3889	4.6671	23.6111	33.6111	0	53.1975	0.0139248
2016-10-23	419230	Dhaka	29.3333	18.1667	4.6671	22.7778	33.2222	0	51.0518	0.0129119
2016-10-24	419230	Dhaka	27.3889	20.2222	4.82803	24.3889	32.5	0	64.9727	0.014696
2016-10-25	419230	Dhaka	27.9444	21.6111	4.82803	24.2222	34	0	68.5034	0.0159922
2016-10-26	419230	Dhaka	27.7778	21.6111	4.6671	24.5	33.7778	0	69.1731	0.0159333
2016-10-27	419230	Dhaka	25.2222	23.1667	4.02336	24.2222	30.2222	45.72	88.4	0.0174609
2016-10-28	419230	Dhaka	26.2778	23.8333	4.34523	24	30.5	7.366	86.4429	0.0181962
2016-10-29	419230	Dhaka	26.4444	23.3333	4.98897	24.5	31.5	10.16	83.0563	0.0176634
2016-10-30	419230	Dhaka	27.0556	23.3889	4.98897	24.2222	32.5	0.508	80.3914	0.0176988
2016-10-31	419230	Dhaka	27.5556	24.5	4.82803	25.3889	33	0	83.4606	0.0189066
2016-11-01	419230	Dhaka	28.4444	23.7778	4.6671	25.6111	34	0	75.884	0.0181325
2016-11-02	419230	Dhaka	30.1111	22.8333	4.6671	25.2222	34.1111	0	65.0986	0.0171309
2016-11-03	419230	Dhaka	28.1667	22.7778	4.34523	26	34.5	0.762	72.6004	0.0170611
2016-11-04	419230	Dhaka	25.4444	23.1667	4.34523	23.6111	28.5	1.778	87.2393	0.0175062
2016-11-05	419230	Dhaka	22.4444	21	3.54056	19.7778	25	21.844	91.5516	0.0153669
2016-11-06	419230	Dhaka	22.6111	20.8333	4.6671	19.2778	24.2222	0	89.7056	0.0152256
2016-11-07	419230	Dhaka	23.6111	20.7778	4.34523	21.6111	27.3889	0	84.1536	0.0151354
2016-11-08	419230	Dhaka	24	20.5	4.34523	20.6111	30.2222	0	80.8127	0.0148553
2016-11-09	419230	Dhaka	25.8889	19	4.82803	20.3889	31.2222	0	65.7871	0.0135276
2016-11-10	419230	Dhaka	24.2222	19.3333	4.18429	20.1111	30.7222	0	74.182	0.0138142
2016-11-11	419230	Dhaka	23.8889	19	3.86243	19.3889	29.5	0	74.1262	0.013522
2016-11-12	419230	Dhaka	22	18.7778	3.05775	19.2778	25.7778	0	81.9625	0.0133118
2016-11-13	419230	Dhaka	25.1111	19.6111	4.18429	19.8889	30.7778	0	71.5688	0.014014
2016-11-14	419230	Dhaka	24.6111	16.2222	4.02336	20.2222	30.6111	0	59.5801	0.0113354
2016-11-15	419230	Dhaka	23.7778	16.2222	4.02336	19	29.7778	0	62.6339	0.0113416
2016-11-16	419230	Dhaka	24.6667	17.3333	4.34523	20	29.7222	0	63.7205	0.0121647
2016-11-17	419230	Dhaka	23.3889	15	4.34523	20	30.6111	0	59.2924	0.0104772
2016-11-19	419230	Dhaka	23.8333	16.5	3.70149	18	29.7778	0	63.5386	0.0115657
2016-11-20	419230	Dhaka	23.7778	17.5	4.18429	18.2222	29	0	67.9204	0.0123098
2016-11-21	419230	Dhaka	21.9444	16.5	4.02336	18.7778	28.5	0	71.2407	0.0115644
2016-11-23	419230	Dhaka	22.1667	17.2222	3.37962	17.7222	28.5	0	73.576	0.0120969
2016-11-25	419230	Dhaka	22.6667	16.6667	4.18429	18.2778	29.2222	0	68.9041	0.0116868
2016-11-26	419230	Dhaka	22.1111	17	4.02336	19	28.3889	0	72.7943	0.0119385
2016-11-27	419230	Dhaka	21.9444	17.1667	4.18429	18.6111	28.5	0	74.3177	0.0120639
2016-11-28	419230	Dhaka	22.6111	17.1667	4.18429	18.5	28.7778	0	71.3631	0.0120512
2016-11-30	419230	Dhaka	23	17.7778	4.18429	18.6111	29.2222	0	72.4417	0.0124859
2016-12-01	419230	Dhaka	24.2778	18.1667	4.18429	18.7778	29.6111	0	68.7358	0.0128022
2016-12-02	419230	Dhaka	22.9444	18.1667	3.86243	18.7778	29.6111	0	74.485	0.0127924
2016-12-03	419230	Dhaka	24.3333	16.7778	4.02336	19	29.5	0	62.7574	0.0117093
2016-12-04	419230	Dhaka	25	16.7778	4.18429	19.2778	29.7222	0	60.3059	0.0117282
2016-12-05	419230	Dhaka	22.6111	18	3.21869	18.3889	29.6111	0	75.2138	0.0126751
2016-12-06	419230	Dhaka	21.8889	16.5	3.54056	17.7222	29.6111	0	71.4826	0.0115232
2016-12-07	419230	Dhaka	20.9444	15.7222	3.86243	16.3889	30.7222	0	72.0739	0.0109779
2016-12-08	419230	Dhaka	20.7778	14.6667	4.18429	15.5	31	0	68.0429	0.0102703
2016-12-09	419230	Dhaka	21.4444	15.7778	3.54056	17	27.3889	0	70.1453	0.011038
2016-12-11	419230	Dhaka	21.8889	14	4.18429	16.2222	28.2222	0	60.8815	0.00984442
2016-12-12	419230	Dhaka	21.1667	13.7778	3.70149	15.7778	26.7778	0	62.7217	0.00969539
2016-12-13	419230	Dhaka	19.5556	14	3.70149	14.8889	25.7778	0	70.2879	0.00983041
2016-12-14	419230	Dhaka	19.3333	14.2778	3.21869	17	23.3889	0	72.5594	0.00999983
2016-12-15	419230	Dhaka	20.7222	14.5	3.37962	15.7778	26.2778	0	67.5455	0.0101453
2016-12-16	419230	Dhaka	19.9444	15	3.37962	16.3889	26.7778	0	73.1901	0.0104772
2016-12-17	419230	Dhaka	21.4444	15.1667	3.54056	15.7778	26.7222	0	67.4508	0.0105983
2016-12-18	419230	Dhaka	21.8333	16	3.05775	17.2222	26.7778	0	69.4765	0.0111586
2016-12-19	419230	Dhaka	20.8889	16.2222	3.05775	17.7778	26	0	74.6666	0.0113262
2016-12-20	419230	Dhaka	21.2222	14.7778	3.86243	18.2222	26.7778	0	66.6859	0.0103281
2016-12-26	419230	Dhaka	22.8889	18	2.57495	18.5	27.5	0	73.9576	0.0126916
2016-12-27	419230	Dhaka	21.2778	15.6111	2.89682	18.2778	26.5	0	70.1136	0.0108917
2016-12-29	419230	Dhaka	20.2222	16.7778	3.05775	16.3889	24	0	80.597	0.0117191
2016-12-30	419230	Dhaka	19.8333	15.6111	2.41402	16	26.5	0	76.6437	0.0108768
2016-12-31	419230	Dhaka	20.3333	15.3333	2.89682	15	26.2222	0	72.9976	0.0106894
2012-01-01	419500	Barisal	21.2222	14.5	4.50616	15.3889	28.7778	0	65.5015	0.0101356
2012-01-04	419500	Barisal	19.8333	16.7778	3.70149	16.7778	25.2222	0	82.5606	0.0117212
2012-01-18	419500	Barisal	19.2222	17.6667	2.57495	13	27.6111	0	90.7143	0.0124538
2012-02-04	419500	Barisal	18.0556	13.1667	4.18429	11.7222	28.5	0	73.1206	0.0092898
2012-02-06	419500	Barisal	20.0556	14.2222	3.54056	13	30.3889	0	69.1303	0.00996535
2012-02-08	419500	Barisal	21.3333	16.1667	3.70149	14.6111	30	0	72.4	0.0113132
2012-02-15	419500	Barisal	22.3889	16.3889	3.70149	15.6111	30.8889	0	68.8498	0.0114662
2012-02-18	419500	Barisal	21.6111	18	3.86243	17	30.2222	0	79.939	0.0126831
2012-02-25	419500	Barisal	23.7778	16	4.18429	17.2222	33.7222	0	61.7524	0.0112252
2012-03-02	419500	Barisal	23.3333	21.2778	3.70149	22	30	3.048	88.2444	0.0156476
2012-03-05	419500	Barisal	26.0556	21.5	3.37962	21	32.5	0	76.0236	0.015852
2012-03-06	419500	Barisal	27.7778	22.3889	4.18429	23.5	34.2778	0	72.5329	0.0167621
2012-03-09	419500	Barisal	26.8889	22.2778	4.82803	23.6111	32.2778	0	75.8964	0.0166301
2012-03-10	419500	Barisal	27.2778	22.2778	4.50616	23	32.5	0	74.1833	0.0165893
2012-03-12	419500	Barisal	24.5	16	4.98897	17.2222	33.5	0	59.1333	0.0111714
2012-03-14	419500	Barisal	24.7222	18.5	4.50616	19.2222	32.3889	0	68.3453	0.0131014
2012-03-20	419500	Barisal	27.9444	24.2222	4.50616	25	32	0	80.2395	0.0186651
2012-03-21	419500	Barisal	28.3889	24	4.34523	25	34.5	0	77.1533	0.0184329
2012-03-25	419500	Barisal	27.5556	21.2778	3.21869	23	34	0	68.6615	0.0155834
2012-03-26	419500	Barisal	27.7778	23.2778	4.82803	23	34.5	0	76.547	0.0176022
2012-03-27	419500	Barisal	28.4444	22.7222	4.50616	24.6111	35.7778	0	71.1963	0.0170107
2012-03-28	419500	Barisal	28.6667	23.2778	5.47177	24	35.5	0	72.6868	0.0175822
2012-03-31	419500	Barisal	28.2778	22.8889	4.82803	23.6111	34.5	0	72.6196	0.0171765
2012-04-01	419500	Barisal	27.1111	20.8889	5.31084	21.2222	36.2778	0	68.8103	0.0152122
2012-04-03	419500	Barisal	29	23.7778	4.82803	23	36.1111	0	73.4778	0.0181224
2012-04-05	419500	Barisal	28.1111	22.2778	5.31084	23.5	33	0	70.657	0.0165868
2012-04-06	419500	Barisal	23.0556	21.5	4.34523	20.7778	28	28.194	90.9683	0.0158052
2012-04-08	419500	Barisal	26	21.2222	4.18429	20.7778	32.5	37.084	74.9867	0.0155674
2012-04-09	419500	Barisal	24	21.3889	4.50616	21.5	30.5	92.456	85.3511	0.0157129
2012-04-10	419500	Barisal	25.1667	22.1111	4.50616	20.5	32.2222	1.016	83.1895	0.0164294
2012-04-11	419500	Barisal	25.7778	22.2778	4.82803	20.2222	31.3889	0	81.0415	0.016591
2012-04-12	419500	Barisal	26.8889	24.5	4.82803	25.5	30.5	4.318	86.7883	0.0190262
2012-04-14	419500	Barisal	27.5556	22.7222	5.79364	22.7778	33.7222	0	74.9838	0.0170452
2012-04-15	419500	Barisal	29.1667	24.5	5.31084	24.5	34.7778	0	75.996	0.0189967
2012-04-17	419500	Barisal	29.2778	25.2222	5.31084	26.6111	34.2778	0	78.8356	0.019879
2012-04-18	419500	Barisal	29.6667	26	4.98897	26.2778	35.5	0	80.7288	0.0208352
2012-04-21	419500	Barisal	28.7778	25	5.31084	24.7778	34	0	80.0828	0.0196091
2012-04-22	419500	Barisal	30.6111	26.1111	5.31084	26.5	37.2222	0	76.9732	0.0209969
2012-04-25	419500	Barisal	27.5556	23.2778	5.1499	22	35.3889	7.874	77.5478	0.0176614
2012-04-29	419500	Barisal	28.8333	25.5	5.31084	26	36	2.032	82.2363	0.0202458
2012-04-30	419500	Barisal	30.2222	27	5.79364	27.5	34.2778	0	82.9403	0.0221477
2012-05-02	419500	Barisal	27	23.2222	5.31084	23.7222	33.2222	17.272	79.8465	0.0176314
2012-05-03	419500	Barisal	26.9444	21.7222	5.31084	22	34.5	9.398	73.129	0.016089
2012-05-05	419500	Barisal	27.1667	22.1111	4.82803	21.5	34.5	0	73.9143	0.0164772
2012-05-06	419500	Barisal	28.8333	24.5	4.50616	23.2222	35.5	0	77.4765	0.0190455
2012-05-08	419500	Barisal	29.7778	24.5	5.1499	26	35.3889	0	73.3638	0.0190409
2012-05-09	419500	Barisal	30.0556	25.3889	4.82803	26.5	35.1111	0	76.1328	0.0200401
2012-05-11	419500	Barisal	30.3333	26.1111	5.31084	26.5	35	0	78.2073	0.0209485
2012-05-15	419500	Barisal	31.0556	26.7778	5.1499	29	35	0	78.0538	0.0218178
2012-05-16	419500	Barisal	29.7222	26.2222	4.82803	27.2222	34.3889	0	81.5353	0.0211573
2012-05-17	419500	Barisal	30.2778	25.6667	4.50616	25.7778	35.7778	0	76.4184	0.0204816
2012-05-18	419500	Barisal	30.7778	26.5	5.31084	25.2222	36	0	78.0142	0.0215041
2012-05-19	419500	Barisal	31.1111	26.5	5.31084	28.6111	35.5	0	76.5443	0.0214724
2012-05-20	419500	Barisal	29.8889	25.7222	4.98897	27.5	35	0	78.4021	0.020522
2012-05-21	419500	Barisal	30.3889	25.2778	5.31084	25.5	36.5	0	74.1989	0.0199959
2012-05-25	419500	Barisal	31.1111	27.5	5.79364	28.5	35.8889	0	81.1754	0.0228444
2012-05-27	419500	Barisal	31.2778	26.5	5.47177	28.6111	35.3889	0	75.8211	0.0215413
2012-05-28	419500	Barisal	29.2778	26.2222	4.82803	28	32.3889	0	83.6522	0.0211799
2012-05-29	419500	Barisal	31	25.7778	5.79364	26.6111	36.3889	0	73.811	0.0206261
2012-05-30	419500	Barisal	29.1667	26.5	4.98897	27.5	32.5	0	85.5827	0.0215493
2012-05-31	419500	Barisal	29.2778	27.2778	4.34523	27.2222	32.3889	1.016	89.0135	0.0225757
2012-06-01	419500	Barisal	26.4444	26.4444	3.54056	26	29.7778	37.846	100	0.0214817
2012-06-02	419500	Barisal	30	27.2778	4.98897	26	34.5	0	85.3858	0.0225971
2012-06-04	419500	Barisal	31.7778	28	5.47177	30	35.2222	0	80.4727	0.0235932
2012-06-05	419500	Barisal	29.7778	27	4.82803	27	32.2222	0	85.0857	0.0222114
2012-06-06	419500	Barisal	29.3333	26.5	5.31084	26.2222	32.6111	0	84.7625	0.0215732
2012-06-07	419500	Barisal	31	28.7778	4.6671	29.5	35	0.508	88.0037	0.0246464
2012-06-08	419500	Barisal	31.6667	27.2778	5.47177	28.7778	35.7222	0	77.6333	0.0225836
2012-06-10	419500	Barisal	31.2222	27.7222	5.47177	29.2222	35.1111	0	81.7183	0.023206
2012-06-14	419500	Barisal	31.2222	27.5	5.79364	28.7778	35.5	0	80.6632	0.0228286
2012-06-15	419500	Barisal	30.5556	27.7778	4.98897	28.2778	34	0	85.1641	0.0232571
2012-06-16	419500	Barisal	27.7778	26.5	4.50616	26.5	30	0	92.7759	0.0215906
2012-06-18	419500	Barisal	29.0556	26.5	5.31084	27.2222	33.2778	0.254	86.1344	0.0215945
2012-06-19	419500	Barisal	29.3889	26.5	4.98897	27.5	32.6111	0.508	84.4911	0.0216535
2012-06-20	419500	Barisal	28.5	25.7778	4.82803	26.5	32.3889	5.588	85.2358	0.0207682
2012-06-22	419500	Barisal	28.5	26.5	4.98897	27.2222	31.3889	14.478	88.9539	0.02157
2012-07-06	419500	Barisal	29.2222	28	4.82803	28.3889	32	8.636	93.1511	0.0235564
2012-07-15	419500	Barisal	29.1111	27.5	4.82803	27.8889	31.7778	27.686	91.0526	0.022796
2012-07-25	419500	Barisal	28.5	26.5	4.98897	27.5	32.3889	1.016	88.9539	0.0215829
2012-07-26	419500	Barisal	28.6667	26.5	4.82803	27	30.7222	7.112	88.0973	0.021607
2012-07-27	419500	Barisal	26.8333	26.5556	3.70149	26.2778	29.3889	42.418	98.3779	0.0216559
2012-07-28	419500	Barisal	28.2222	26.3889	4.50616	26.5	32	1.016	89.812	0.0214416
2012-07-30	419500	Barisal	28	26	4.50616	26.2222	31	4.572	88.9153	0.0209626
2012-08-01	419500	Barisal	28.3333	26.2222	4.34523	26.2222	33.1111	0.508	88.3593	0.0212339
2012-08-03	419500	Barisal	29	25.7778	4.98897	27.2222	32.2222	1.016	82.7999	0.0207022
2012-08-04	419500	Barisal	27.9444	25.7778	4.34523	26	31	11.684	88.0374	0.0207112
2012-08-11	419500	Barisal	27.2222	26.2222	2.89682	25.2778	31	0.762	94.2835	0.0211456
2012-08-12	419500	Barisal	26.9444	26	3.70149	25.2222	30.5	0	94.5826	0.0208588
2012-08-13	419500	Barisal	25.8889	25.5	3.70149	25	27.6111	49.784	97.7197	0.0202603
2012-08-14	419500	Barisal	28.4444	26.2222	4.82803	26.2778	31.7222	12.192	87.7903	0.0211704
2012-08-18	419500	Barisal	28.8889	26	5.31084	27.5	31.8889	0.762	84.4384	0.0209092
2012-08-19	419500	Barisal	29.3333	26.1667	4.82803	26.7222	32.7778	1.016	83.1109	0.0210916
2012-08-20	419500	Barisal	27.9444	26.6667	4.50616	26.6111	29.3889	4.318	92.7845	0.0216844
2012-08-21	419500	Barisal	28.2222	26.2222	4.18429	27.5	32	9.144	88.9325	0.0210963
2012-08-22	419500	Barisal	27.7778	25.7778	4.82803	26	32.5	38.1	88.8981	0.0205318
2012-08-23	419500	Barisal	28	26.2222	5.47177	26	33.2222	0.508	90.0914	0.0211066
2012-08-25	419500	Barisal	29.0556	26.5	4.98897	27	32.5	3.81	86.1344	0.0214739
2012-08-26	419500	Barisal	28.7778	26.2222	5.31084	27	32.3889	2.286	86.108	0.0211286
2012-08-27	419500	Barisal	28.5	26	4.98897	26.7222	32	1.016	86.365	0.0208628
2012-08-28	419500	Barisal	30	26.2222	5.79364	27	33.6111	0	80.243	0.021145
2012-08-29	419500	Barisal	29.7778	26.9444	4.98897	27.7222	33.7778	1.778	84.8084	0.0220112
2012-08-31	419500	Barisal	28.8889	26.2222	4.98897	26.8889	32.5	0	85.5553	0.0211288
2012-09-03	419500	Barisal	27.7222	25.7778	4.18429	27.2222	31.2222	2.794	89.187	0.0206034
2012-09-04	419500	Barisal	25.8889	25.5	3.54056	25	28.2778	37.084	97.7197	0.02022
2012-09-05	419500	Barisal	25.7222	25.1111	2.89682	24.7778	28.2222	49.784	96.4329	0.019722
2012-09-08	419500	Barisal	29	26.9444	4.02336	27.5	34	0	88.7023	0.0220497
2012-09-12	419500	Barisal	26.7778	26	4.02336	26.2222	31.5	19.304	95.5141	0.0208357
2012-09-13	419500	Barisal	26.6667	26	3.70149	25.8889	29	41.148	96.1409	0.0208376
2012-09-18	419500	Barisal	28.7222	26.6111	5.31084	26.5	32.3889	0	88.3907	0.0215609
2012-09-19	419500	Barisal	28.7778	26.2222	5.31084	26.2222	33	0	86.108	0.0210845
2012-09-20	419500	Barisal	28.8889	26.4444	4.98897	26.7778	32.8889	0	86.6851	0.0213482
2012-09-21	419500	Barisal	29.1111	25.7778	5.31084	27	32.6111	0	82.2693	0.0205212
2012-09-24	419500	Barisal	28.3333	26.7778	4.50616	26.5	32.5	12.446	91.3015	0.0218163
2012-09-26	419500	Barisal	28.7222	26.7778	4.82803	27	33.6111	0.254	89.2623	0.0217389
2012-10-19	419500	Barisal	28.1111	25.6111	4.50616	24.5	33	0	86.3285	0.0201956
2012-10-20	419500	Barisal	27.2778	24.2778	4.98897	24	33.2222	0	83.7078	0.0186452
2012-10-22	419500	Barisal	25.8889	22.7222	4.18429	21.7778	32.3889	0	82.7131	0.0169829
2012-10-24	419500	Barisal	24.2778	19.9444	5.1499	20.7778	32.2222	0	76.7942	0.0143513
2012-10-25	419500	Barisal	24.1111	20.6111	3.70149	20	31.3889	0	80.8272	0.014956
2012-10-26	419500	Barisal	24.2222	21.5	4.18429	20	31.2222	0	84.7952	0.0157875
2012-10-27	419500	Barisal	24.1111	21	4.18429	19.2222	31.3889	0	82.7846	0.0153122
2012-11-06	419500	Barisal	25.1667	24.5	4.6671	24	28	7.112	96.0984	0.0189356
2012-11-07	419500	Barisal	24.8889	23.5	4.50616	23	28.6111	0	92.0067	0.0178402
2012-11-09	419500	Barisal	22.6667	19.8333	4.18429	19.7778	29	0	84.0497	0.0142373
2012-11-13	419500	Barisal	22.1111	18.6667	4.02336	17.6111	29.6111	0	80.8458	0.0132263
2012-11-14	419500	Barisal	21.8333	18.5	4.34523	18	29.1111	0	81.374	0.0131017
2012-11-16	419500	Barisal	23.1667	19.3889	4.82803	17.5	30.2778	0	79.3232	0.0138379
2012-11-18	419500	Barisal	25.1111	20.9444	4.98897	21.2222	32.7222	0	77.7138	0.0152624
2012-11-24	419500	Barisal	19.9444	16.2222	4.18429	15.7778	28	0	79.1479	0.0113412
2012-11-26	419500	Barisal	21.4444	14.5	4.34523	14	29.5	0	64.6155	0.0101428
2012-11-27	419500	Barisal	18.8889	14.5	3.86243	14.1111	27.6111	0	75.6769	0.0101473
2012-11-28	419500	Barisal	18.4444	14.1667	4.18429	13.7222	27.3889	0	76.1507	0.00993552
2012-11-30	419500	Barisal	19.6111	16.6667	4.18429	14.6111	27.7778	0	83.1184	0.0116755
2012-12-01	419500	Barisal	19.4444	16.7222	3.37962	15	28.2222	0	84.2803	0.0116993
2012-12-05	419500	Barisal	18.6667	14.2778	4.02336	13.3889	28.2222	0	75.6407
2012-12-06	419500	Barisal	18.3889	14	4.18429	13	28.2222	0	75.5955	0.00982003
2012-12-07	419500	Barisal	18.7222	14.5	3.70149	13.2222	28	0	76.469	0.0101512
2012-12-08	419500	Barisal	18	14.3889	3.86243	12.6111	27.5	0	79.4384	0.0100811
2012-12-09	419500	Barisal	18.3889	14.4444	3.70149	12.7778	28.6111	0	77.8016	0.0101196
2012-12-10	419500	Barisal	18.9444	14.9444	3.70149	13.7778	28.7778	0	77.6071	0.0104443
2012-12-17	419500	Barisal	18.5556	15	3.54056	14.1111	27.2778	0	79.8013	0.0104598
2012-12-19	419500	Barisal	17.3333	15.9444	2.25308	14.7778	24.1111	0	91.5553	0.011126
2012-12-23	419500	Barisal	17.6667	12.8889	3.70149	12.5	22.7222	0	73.5847	0.00911804
2012-12-24	419500	Barisal	13.1667	12.2222	1.93121	10.7778	20	0	94.0015	0.00873013
2012-12-30	419500	Barisal	14	12.4444	2.25308	10.7778	21.7778	0	90.351	0.00886941
2013-01-04	419500	Barisal	18.8333	14.7222	2.89682	14.7778	26.2222	0	77.0367	0.0102836
2013-01-05	419500	Barisal	17.4444	13	2.73588	13	25.2778	0	75.1674	0.00920436
2013-01-08	419500	Barisal	14.2778	9.77778	3.21869	10.5	21.3889	0	74.3559
2013-01-09	419500	Barisal	11.2778		2.89682	7.22222	18.2222	0
2013-01-13	419500	Barisal	15.4444	11.9444	2.09215	9	24.2222	0	79.6545	0.00858239
2013-01-18	419500	Barisal	19.2222	14.7222	3.37962	12.7778	28.7222	0	75.1906	0.0102525
2013-01-23	419500	Barisal	17	13.3333	3.70149	12.5	25.3889	0	79.0101	0.00936949
2013-01-28	419500	Barisal	16.3889	12.0556	3.70149	10.3889	24.7778	0	75.5418	0.0086314
2013-01-31	419500	Barisal	17.3889	12.7222	2.41402	9.77778	27	0	74.0733	0.00900389
2013-02-06	419500	Barisal	21.3333	15.5	4.02336	15	31	0	69.3797	0.0108049
2013-02-16	419500	Barisal	21.9444	16.6111	3.70149	14.5	29.6111	0	71.7456	0.0116348
2013-02-17	419500	Barisal	19.2222	18	3.05775	18	23.5	6.096	92.6377	0.0127027
2013-02-18	419500	Barisal	19.2778	17.7778	3.70149	16.5	25.2222	0	91.036	0.012509
2013-02-22	419500	Barisal	22	17	4.02336	17	30.3889	0	73.289	0.011889
2013-02-28	419500	Barisal	23.4444	17.5	4.34523	16	32	0	69.2982	0.0123132
2013-03-05	419500	Barisal	23.5	16.7778	4.18429	16.2222	32	0	65.981	0.0117202
2013-03-07	419500	Barisal	24.2778	17.7778	4.02336	18	33.6111	0	67.0755	0.012493
2013-03-10	419500	Barisal	25.2222	18.6111	3.86243	18.5	33.5	0	66.8006	0.0132115
2013-03-11	419500	Barisal	25.7222	22.2222	4.50616	21.2778	32.5	0	81.0344	0.0165071
2013-03-12	419500	Barisal	27	23.4444	4.34523	23.7778	32.6111	0	80.9249
2013-03-13	419500	Barisal	27.4444	23.8889	4.34523	24	33.2222	0	80.9816	0.0182476
2013-03-14	419500	Barisal	28	24.2222	4.6671	24.6111	33.6111	0	79.9799	0.0186006
2013-03-16	419500	Barisal	26.7778	21.4444	3.70149	21.7222	34.5	0	72.605	0.0156944
2013-03-17	419500	Barisal	24.1111	20.8889	3.86243	20.5	33.5	4.064	82.2212	0.0151854
2013-03-19	419500	Barisal	25.9444	21	4.6671	20	33.3889	0	74.2143	0.015329
2013-03-20	419500	Barisal	27.7778	21.0556	5.95457	23.2222	34	0	66.8575	0.0153801
2013-03-21	419500	Barisal	28.1667	21.9444	5.31084	23.7778	34.8889	0	69.0128	0.0162808
2013-03-22	419500	Barisal	28.1111	23.5	4.6671	24	34.5	0	76.0865	0.017904
2013-03-25	419500	Barisal	29.3333	24	5.31084	25	35.5	0	73.0448	0.0184652
2013-03-29	419500	Barisal	27.8889	20	4.82803	25	33	0	62.2394	0.0144396
2013-03-30	419500	Barisal	25.6111	23.6111	4.02336	23.5	28.2778	0.508	88.7282	0.0180144
2013-03-31	419500	Barisal	27.9444	24.6667	4.50616	24.7222	33.5	0	82.4032	0.0191855
2013-04-03	419500	Barisal	29.2222	23.6667		25.7222	35.2222	0	72.0559	0.018077
2013-04-04	419500	Barisal	29.5	23.2222	4.82803	24.7778	35.6111	0	69.0339	0.017664
2013-04-06	419500	Barisal	28.1111	21	4.34523	23.3889	35.5	0	65.3466	0.0153982
2013-04-07	419500	Barisal	29.3333	23.5	5.31084	24.7778	35.2778	0	70.8795	0.0179374
2013-04-08	419500	Barisal	29.2222	24.7778	4.98897	25.6111	35.6111	0	77.0208	0.0193475
2013-04-10	419500	Barisal	29.2222	24.5	5.47177	25.3889	35	0	75.7523	0.0190251
2013-04-14	419500	Barisal	28.3333	23.5	4.82803	26	33	0	75.1085	0.0178705
2013-04-15	419500	Barisal	28	22.1667	4.6671	24.6111	34.7222	0	70.6367	0.016524
2013-04-17	419500	Barisal	26.5	20	5.31084	22	30.5	0	67.5223	0.0144844
2013-04-18	419500	Barisal	25.1111	21.2778	4.6671	22.7778	29.7222	4.064	79.3205	0.0156399
2013-04-19	419500	Barisal	26.6111	22.2778	4.98897	20.6111	34.5	7.112	77.1473	0.0166166
2013-04-20	419500	Barisal	26	21.2778	5.31084	21	32	0.254	75.2426	0.0156113
2013-04-21	419500	Barisal	26.6667	22.1667	4.82803	22.7222	32	0	76.3769	0.0164686
2013-04-22	419500	Barisal	23.7222	20.7778	4.82803	21.3889	27	0.254	83.5924	0.01511
2013-04-23	419500	Barisal	25.6667	21.6111	4.34523	20.5	32.7778	0	78.3261	0.0158966
2013-04-26	419500	Barisal	29.7778	25.1667		25.6111	35.6111	0	76.3424	0.019751
2013-04-28	419500	Barisal	29.1111	24.5	5.31084	25.3889	33.7778	2.032	76.2405	0.0190344
2013-04-29	419500	Barisal	29.8333	26	5.1499	27	34	0	79.958	0.0208064
2013-05-01	419500	Barisal	30.2222	26	4.98897	28.3889	34.3889	0	78.1915	0.020865
2013-05-02	419500	Barisal	30.5	25.7778	5.47177	28	36.2778	0	75.9504	0.0206337
2013-05-03	419500	Barisal	31.0556	24	5.47177	28.3889	35.2778	0	66.1719	0.0185465
2013-05-05	419500	Barisal	24.2778	22.5	4.98897	22	27.5	42.926	89.8272	0.0168419
2013-05-07	419500	Barisal	26.5	24.7778	4.02336	24	32.8889	1.524	90.2853	0.0193174
2013-05-10	419500	Barisal	29.9444	27	4.50616	28.3889	33.7222	0	84.2739	0.0221054
2013-05-12	419500	Barisal	28	24.2778	4.82803	23.8889	34.1111	15.24	80.2468	0.0187721
2013-05-13	419500	Barisal	28.7222	24.7778	4.82803	23.2778	32.7778	4.064	79.2829	0.0193662
2013-05-14	419500	Barisal	27.9444	24.5	5.1499	25	32.2222	0	81.5859	0.0190672
2013-05-16	419500	Barisal	23.5	23	2.89682	22.3889	24.5	187.96	97.0247	0.0174829
2013-05-18	419500	Barisal	29.2778	27	4.98897	26	32.6111	6.604	87.5743	0.0220869
2013-05-19	419500	Barisal	29.3889	27	4.82803	25.7778	33.7222	0.254	87.0143	0.0221047
2013-05-20	419500	Barisal	26.6667	25	4.02336	24	32.1111	21.59	90.5964	0.0196437
2013-05-21	419500	Barisal	25.2778	24.7222	3.54056	24.3889	28	93.472	96.7419	0.0193481
2013-05-24	419500	Barisal	26.6111	24.2222	3.70149	24.7778	29.5	12.954	86.7628	0.0187979
2013-05-25	419500	Barisal	26.7222	25.6111	3.54056	25.5	29.2778	30.988	93.6436	0.0204158
2013-05-26	419500	Barisal	28.0556	26.1667	4.50616	26.3889	30.6111	4.064	89.5057	0.02109
2013-05-28	419500	Barisal	27.2222	25.5	4.02336	26.2222	29	7.366	90.3347	0.0202944
2013-05-29	419500	Barisal	26.0556	24.7778	2.73588	25	28.3889	30.734	92.6864	0.0194599
2013-05-30	419500	Barisal	26	25.1111	2.57495	24	27.7778	78.74	94.859	0.0198625
2013-05-31	419500	Barisal	25.7778	24.7778	3.86243	23.7222	28.2222	4.318	94.2236	0.0193666
2013-06-02	419500	Barisal	30.4444	26.5	5.31084	27.2222	34	0	79.516	0.0214801
2013-06-03	419500	Barisal	31.3889	26.5	5.95457	28.5	35.6111	0	75.3433	0.0215049
2013-06-04	419500	Barisal	30.3333	26.6111	5.31084	27.6111	35.5	0	80.5496	0.021621
2013-06-06	419500	Barisal	29.7222	26.5	4.98897	28	33.2222	0.508	82.8831	0.0214941
2013-06-07	419500	Barisal	26.7778	26	4.02336	25	28.7778	58.674	95.5141	0.0208648
2013-06-09	419500	Barisal	28.5	26.5	4.18429	27	32.3889	0	88.9539	0.0215592
2013-06-12	419500	Barisal	29.4444	26	5.47177	27.5	33.2222	0	81.7696	0.0209371
2013-06-15	419500	Barisal	28.9444	26.5	5.47177	27.2222	33	2.54	86.6901	0.0215167
2013-06-16	419500	Barisal	30.6667	26.8889	5.47177	27.5	35.5	0	80.3296	0.0220152
2013-06-20	419500	Barisal	28.8889	27.2778	4.82803	27.7778	32	0	91.0386	0.0225729
2013-06-22	419500	Barisal	29.2778	26.1667	5.31084	26.7222	33.2778	20.32	83.378	0.0211698
2013-06-24	419500	Barisal	29	26.2222	4.98897	28.3889	32.5	2.286	85.0066	0.021239
2013-06-26	419500	Barisal	28.2222	26.5	4.02336	26.2222	30.6111	21.336	90.4025	0.0215136
2013-06-29	419500	Barisal	27.7778	26.9444	3.70149	26.7778	29.6111	61.722	95.2351	0.0221496
2013-06-30	419500	Barisal	27		3.70149	26.2222	28.7778	11.684
2013-07-03	419500	Barisal	27.8333	26.5	4.18429	26.7778	32	3.81	92.4755	0.021526
2013-07-05	419500	Barisal	29.1111	26	4.98897	27.6111	32.2222	0	83.3593	0.0208865
2013-07-07	419500	Barisal	29.2222	26.5	4.98897	27	32.2778	0	85.3083	0.0214699
2013-07-09	419500	Barisal	28.5556	26.5	5.47177	27.2222	33	16.002	88.6673	0.0215528
2013-07-11	419500	Barisal	27.8889	25.5	8.52952	26.8889	31.6111	17.526	86.8794	0.0202911
2013-07-14	419500	Barisal	28.6667	26.2222	5.31084	26.3889	32	6.858	86.6647	0.0212088
2013-07-16	419500	Barisal	29	25.7778	5.1499	27.2778	32	3.302	82.7999	0.0206442
2013-07-17	419500	Barisal	29.7778	26.2222	4.98897	27	32.2222	8.382	81.275	0.0211954
2013-07-19	419500	Barisal	29.2778	26.2222	5.31084	27.5	31.7778	5.588	83.6522	0.0212436
2013-07-20	419500	Barisal	28.7778	26.2222	5.79364	27.2222	32	8.128	86.108	0.0212132
2013-07-22	419500	Barisal	29.8333	26	5.47177	28	32.6111	0	79.958	0.0209754
2013-07-23	419500	Barisal	29.4444	25.7778	4.50616	27.7778	32.5	0	80.7004	0.0206779
2013-07-24	419500	Barisal	29.2778	26.5	4.82803	27.6111	32.2222	20.828	85.0349	0.0215818
2013-07-26	419500	Barisal	27.0556	26.2222	3.54056	26.8889	28.6111	12.7	95.2102	0.021277
2013-07-27	419500	Barisal	26.7778	26.2222	3.70149	26.2222	27.3889	16.764	96.7775	0.0211915
2013-07-28	419500	Barisal	26.2778	26.1111	3.05775	25.3889	27.5	138.43	99.0199	0.0210311
2013-07-29	419500	Barisal	27.6667	25.3889	4.02336	25.5	30.5	15.494	87.4351	0.0202443
2013-07-30	419500	Barisal	28.2778	26	4.18429	26.7778	30.7778	5.334	87.4882	0.0209966
2013-07-31	419500	Barisal	27	25.7778	3.37962	26.2222	29	21.844	93.0417	0.0206851
2013-08-01	419500	Barisal	28.3889	25.6667	4.82803	25.7222	31.2222	36.322	85.2245	0.0205058
2013-08-04	419500	Barisal	28.7222	26.3889	4.98897	27.3889	32.8889	7.112	87.2401	0.0213801
2013-08-10	419500	Barisal	28.1111	26.4444	4.18429	27.2222	30.7778	0.508	90.6918	0.0213982
2013-08-11	419500	Barisal	27.8889	26	4.50616	26.7778	31.2778	11.684	89.4935	0.0208205
2013-08-13	419500	Barisal	28.6667	26.1667	5.31084	26.7222	32	0	86.3806	0.0210634
2013-08-16	419500	Barisal	27.5	26.1111	4.02336	26.5	29	8.89	92.1544	0.020997
2013-08-17	419500	Barisal	28.2778	26	4.02336	26.3889	30.7778	0	87.4882	0.0209147
2013-08-18	419500	Barisal	26.2778	25.7778	2.57495	25.5	28.6111	75.946	97.085	0.0206759
2013-08-19	419500	Barisal	27	25.6667	3.54056	25.6111	29.7778	11.176	92.4306	0.0205431
2013-08-21	419500	Barisal	28	25.8889	4.18429	25.6111	31.2222	7.112	88.3323	0.0207897
2013-08-23	419500	Barisal	29.5	26	4.98897	27	33	1.016	81.508	0.0208891
2013-08-26	419500	Barisal	29.5556	26.2222	4.82803	28	33	0.508	82.322
2013-08-27	419500	Barisal	27.7222	25.7778	4.18429	26.7778	33.2778	7.112	89.187	0.020622
2013-08-29	419500	Barisal	27.7222	26.7222	3.70149	26.7778	29.5	1.524	94.3041	0.0217119
2013-08-31	419500	Barisal	29.1667	26.2222	4.82803	26.8889	32.6111	0	84.191	0.0211102
2013-09-02	419500	Barisal	26.6667	26	3.70149	26.1111	29.7778	5.588	96.1409	0.0208024
2013-09-03	419500	Barisal	28.2222	25.5	4.18429	26.2222	31.8889	1.016	85.2077	0.0202188
2013-09-06	419500	Barisal	29.4444	26	5.31084	27.3889	33.5	0.254	81.7696	0.0208184
2013-09-09	419500	Barisal	26.8889	26	4.02336	26.2222	29.7778	2.794	94.892	0.0207428
2013-09-10	419500	Barisal	26.5	25.2778	3.86243	25.5	30.5	13.97	93.0167	0.0199176
2013-09-11	419500	Barisal	27.2222	25.5	4.18429	25.2222	32	2.032	90.3347	0.0201694
2013-09-13	419500	Barisal	29.7778	27.0556	4.18429	26.7222	35	35.052	85.3637	0.0221223
2013-09-14	419500	Barisal	26.3333	25.3889	3.37962	25	30.3889	34.036	94.5586	0.0200734
2013-09-15	419500	Barisal	28.7222	25.7778	4.82803	26.2778	33.5	0	84.1433	0.0205985
2013-09-16	419500	Barisal	27.7778	25.5556	3.70149	25.7222	34.5	81.026	87.7338	0.0203398
2013-09-17	419500	Barisal	27.7778	26.4444	3.86243	25.7222	31.2778	10.16	92.4725	0.0214491
2013-09-18	419500	Barisal	28.5	26.2222	4.82803	26.8889	31.5	0.508	87.5074	0.0211726
2013-09-19	419500	Barisal	27.7778	25.5	4.02336	27.2222	30.7222	4.826	87.4448	0.0202748
2013-09-21	419500	Barisal	29.5556	25.7778	5.31084	26.3889	33.6111	0	80.185	0.0205647
2013-09-23	419500	Barisal	30.0556	27	5.31084	26.8889	35	0	83.7376	0.0221475
2013-09-25	419500	Barisal	28.5	25.6111	4.02336	26.5	33	6.604	84.3973	0.0203246
2013-09-26	419500	Barisal	28.5	26.2222	4.18429	26	33	0	87.5074	0.0210694
2013-09-28	419500	Barisal	27.4444	26.2222	3.70149	26.2778	29.5	32.512	93.0638	0.02111
2013-09-29	419500	Barisal	26.6667	25.8889	3.54056	25.5	29	45.466	95.5105	0.0207196
2013-09-30	419500	Barisal	26.5	25.7778	4.02336	25.3889	28.6111	32.766	95.8202	0.0205711
2013-10-02	419500	Barisal	27.8889	25.5	4.82803	26	33.7222	2.54	86.8794	0.0201422
2013-10-04	419500	Barisal	26.2778	24.8889	4.50616	25.2222	29.2778	3.302	92.0858	0.0194302
2013-10-07	419500	Barisal	27	26.2222	3.86243	25.7778	30.2222	18.542	95.5214	0.0210215
2013-10-11	419500	Barisal	28.6111	25.5	5.1499	25.2222	34.2222	0	83.3031	0.0201451
2013-10-12	419500	Barisal	28.2222	25.1111	4.50616	26.5	32	0	83.2592	0.0197074
2013-10-17	419500	Barisal	28.0556	25.8889	4.34523	25.2778	33	0	88.0467	0.0206063
2013-10-18	419500	Barisal	28.9444	26.3333	4.50616	26.6111	33.5	0	85.8419	0.0211373
2013-10-19	419500	Barisal	28.6111	26.6111	4.34523	25.7778	33.7222	0	88.9624	0.0214795
2013-10-20	419500	Barisal	26.5	24.2222	4.82803	24.5	32.6111	7.366	87.3329	0.018632
2013-10-21	419500	Barisal	26.3333	24.8889	4.50616	24.5	30	7.112	91.7842	0.0193995
2013-10-23	419500	Barisal	25.2222	24	4.18429	23.3889	28.2222	1.524	92.9523	0.0183311
2013-10-26	419500	Barisal	22.5	22.3889	2.25308	22	23.5	78.74	99.327	0.0166705
2013-10-29	419500	Barisal	25.3889	22.5556	4.50616	21.2222	30.7778	0	84.3465	0.0168181
2013-10-30	419500	Barisal	25.1667	22.1111	4.34523	22	31.2778	0	83.1895	0.0163499
2013-10-31	419500	Barisal	24.3889	20.8889	3.05775	20.6111	31.2222	0	80.8631	0.0151617
2013-11-01	419500	Barisal	23.7778	20.3889	3.37962	19.6111	30.6111	0	81.3401	0.0147041
2013-11-03	419500	Barisal	24.8889	22.1111	4.18429	21	31.6111	0	84.5784	0.0163384
2013-11-05	419500	Barisal	23.7778	20.8889	3.70149	21	29.6111	0	83.8848	0.0151432
2013-11-07	419500	Barisal	22.8333	19.3889	3.70149	19	30	0	80.9397	0.013824
2013-11-09	419500	Barisal	23	20	3.86243	19	30.2222	0	83.2238	0.0143811
2013-11-10	419500	Barisal	23.3889	20.2222	4.34523	18.7778	31	0	82.4159	0.0145949
2013-11-12	419500	Barisal	21.3333	17.1667	4.18429	16.6111	30	0	77.1473	0.0120539
2013-11-15	419500	Barisal	23.1667	18.7778	4.50616	19.5	31.6111	0	76.3579	0.0133232
2013-11-17	419500	Barisal	21.2222	18.9444	5.79364	17.7222	29.7222	0	86.8549	0.0134491
2013-11-18	419500	Barisal	21.5	17.8889	4.82803	16.6111	30.6111	0	79.9238	0.012586
2013-11-20	419500	Barisal	20.7778	16.4444	4.18429	15.7778	29	0	76.25	0.0115057
2013-11-21	419500	Barisal	20.6111	17.5	3.70149	16	29	0	82.3652	0.0122977
2013-11-22	419500	Barisal	22.6667	18.1667	4.34523	17.6111	29.5	0	75.7497	0.0128124
2013-11-24	419500	Barisal	20.2778	16.6111	4.50616	16.2222	28.5	0	79.4752	0.0116141
2013-11-26	419500	Barisal	21	18.3333	4.02336	16.6111	29.5	0	84.7455	0.0129881
2013-11-27	419500	Barisal	21.7222	18.1667	4.18429	16.7222	29.3889	0	80.2335	0.0128193
2013-11-28	419500	Barisal	23.7222	19.5556	4.34523	17.2222	30.2222	0	77.5079	0.0139521
2013-11-29	419500	Barisal	23.7222	20.1111	4.50616	20.5	30.3889	0	80.2236	0.0144495
2013-12-03	419500	Barisal	21.5556	18.4444	4.34523	17	29	0	82.4798	0.0130341
2013-12-05	419500	Barisal	20.5	18	4.18429	17.2222	28.7778	0	85.5845	0.0126986
2013-12-06	419500	Barisal	21.1667	16.2778	4.18429	16.2778	28.7778	0	73.6636	0.0113868
2013-12-07	419500	Barisal	21.2778	16.8333	4.18429	15.5	28	0	75.793	0.0117821
2013-12-08	419500	Barisal	21.3333	17.5556	4.82803	16	28.7778	0	79.066	0.0123463
2013-12-09	419500	Barisal	21.2778	17.2222	4.34523	16.5	28.2222	0	77.683	0.0120975
2013-12-10	419500	Barisal	20.3333	17.7222	2.57495	15.5	27.5	0	84.971	0.0124871
2013-12-11	419500	Barisal	20.6111	17.2222	3.86243	15.5	27.7778	0	80.9325	0.0120862
2013-12-12	419500	Barisal	21.5	14.6111	3.37962	14.6111	26.6111	0	64.8596	0.0102279
2013-12-13	419500	Barisal	19.5556	13.6111	3.86243	14.2222	27	0	68.5352	0.00958718
2013-12-14	419500	Barisal	20.1111	14.5	3.86243	12.7778	26.7778	0	70.1416	0.010163
2013-12-15	419500	Barisal	18.5	13.8333	4.18429	12.5	26.2222	0	74.2637	0.00971161
2013-12-16	419500	Barisal	18.2778	13.0556	3.86243	11.3889	27.5	0	71.5864	0.00922005
2013-12-17	419500	Barisal	18.5556	12.7778	4.34523	12	27	0	69.0849	0.00906677
2013-12-18	419500	Barisal	18.1111	14.1667	3.21869	11.5	25.3889	0	77.7597	0.00992944
2013-12-19	419500	Barisal	20.0556	17.5	3.54056	14	26	0	85.24	0.0122743
2013-12-20	419500	Barisal	20.7778	17	3.86243	14.3889	27.2222	0	78.9872	0.0118764
2013-12-21	419500	Barisal	19.7222	18.2222	3.37962	16	27	0	91.065	0.0128068
2013-12-22	419500	Barisal	20.1111	16.6667	3.05775	13.3889	27.3889	0	80.5822	0.0116058
2013-12-23	419500	Barisal	21.5	17.3333	3.70149	15.5	27.7778	0	77.1727	0.0121097
2013-12-24	419500	Barisal	19.5	14.8889	3.86243	14.5	28	0	74.7002	0.0103623
2013-12-25	419500	Barisal	19	13.5556	3.37962	14	24.2222	0	70.691	0.009495
2013-12-26	419500	Barisal	17.6667	13.2222	2.57495	11.3889	23	0	75.2042	0.00930588
2013-12-27	419500	Barisal	16.5	12.6111	2.25308	11.5	22.7778	0	77.7974	0.00894518
2013-12-29	419500	Barisal	16.6111	13.1111	1.77028	13.7222	24.2222	0	79.8183	0.00923809
2013-12-31	419500	Barisal	16.1667	12	3.05775	12.2222	23.7778	0	76.339	0.00859045
2014-01-01	419500	Barisal	16.4444	12.6111	3.54056	11.2778	25.7222	0	78.0728	0.00894251
2014-01-02	419500	Barisal	19.3889	14.8889	3.70149	11.5	26.6111	0	75.2181	0.0103663
2014-01-03	419500	Barisal	14.9444	13.6111	3.05775	11.3889	23.7778	0	91.7356	0.00954123
2014-01-04	419500	Barisal	15.9444	11.6111	3.05775	10.2222	22.7778	0	75.4685	0.00838272
2014-01-07	419500	Barisal	17.4444	13.8889	2.09215	12.5	23.8889	0	79.6465	0.00971635
2014-01-08	419500	Barisal	16.3333	8.33333	2.57495	9.88889	23.2778	0	59.1203	0.00671531
2014-01-11	419500	Barisal	16.7222	13.5	2.41402	10.5	24.2778	0	81.2919	0.00946787
2014-01-12	419500	Barisal	17.7778	14.8889	3.05775	13.5	24.1111	0	83.1977	0.010347
2014-01-13	419500	Barisal	17.1111	13.8889	3.54056	12.5	24.3889	0	81.3425	0.00970565
2014-01-14	419500	Barisal	14.8889	13.7222	2.09215	12	20	0	92.7316	0.00961509
2014-01-15	419500	Barisal	15	14.0556	0.804672	12.7778	17.7778	0	94.084	0.00981476
2014-01-16	419500	Barisal	13.5	12.5	1.44841	11.5	17.2222	0	93.6747	0.00885605
2014-01-17	419500	Barisal	16.5556	14.6111	1.60934	12.5	21.3889	0	88.2912	0.0101717
2014-01-18	419500	Barisal	17.6667	13.8889	2.25308	11.2222	26.3889	0	78.5378	0.00969833
2014-01-21	419500	Barisal	15.6667	14	2.41402	13.5	20	0	89.8201	0.00975872
2014-01-25	419500	Barisal	20.4444	14.2778	3.21869	14	27.2222	0	67.7319	0.00998371
2014-01-26	419500	Barisal	20.5556	11.7222	3.70149	12.7778	25.3889	0	56.924	0.00843838
2014-01-29	419500	Barisal	16.8333	13.6667	2.89682	11.3889	27.2222	0	81.6006	0.00957678
2014-01-31	419500	Barisal	19	15.9444	2.57495	14.7222	26	0	82.4592
2014-02-01	419500	Barisal	17.5	14.2222	2.89682	13.6111	24.5	0	81.1008	0.00993345
2014-02-02	419500	Barisal	19.5	12.8889	3.86243	13	26.3889	0	65.6082	0.00913703
2014-02-03	419500	Barisal	15.8333	13	3.54056	11	23	0	83.2677	0.00921262
2014-02-04	419500	Barisal	15.2222	12.7222	3.05775	11.1111	21.3889	0	85.0335	0.00905538
2014-02-06	419500	Barisal	21.3889	15	4.02336	16	29	0	66.9593	0.0105102
2014-02-08	419500	Barisal	20.6667	19.1111	2.57495	16.3889	24.5	0	90.8112	0.0136526
2014-02-09	419500	Barisal	25.1667	20.2778	3.21869	15.7222	29	0	74.3394	0.014686
2014-02-10	419500	Barisal	21.8889	18.0556	3.37962	18	28	0	78.8687	0.0127668
2014-02-11	419500	Barisal	20.6667	16.7778	3.86243	16	28.2222	0	78.4168	0.0117775
2014-02-12	419500	Barisal	19.1667	14.5	4.02336	14.7778	26	0	74.377	0.0101554
2014-02-13	419500	Barisal	21.1667	11.2222	4.02336	14.3889	27.6111	0	53.041	0.00817631
2014-02-15	419500	Barisal	20.0556	14.7222	3.86243	14.6111	27	0	71.3996	0.0102965
2014-02-16	419500	Barisal	18.4444	17.0556	3.37962	16.5	21.5	11.43	91.624	0.0119449
2014-02-17	419500	Barisal	17.1667	15.7222	2.73588	13.5	21	2.286	91.2202	0.0109517
2014-02-20	419500	Barisal	21.8333	13.7778	4.6671	13	27.6111	0	60.2137	0.00966898
2014-02-21	419500	Barisal	21.2222	13.9444	4.18429	12	28.3889	0	63.1881	0.00976127
2014-02-24	419500	Barisal	23.0556	17.1667	4.18429	16.7778	29.3889	0	69.4668	0.0119981
2014-02-26	419500	Barisal	22.9444	17.7778	4.02336	17	29	0	72.6858	0.0124994
2014-02-27	419500	Barisal	23.7778	16.1667	4.02336	16	29.7222	0	62.4125	0.0112769
2014-03-01	419500	Barisal	24.5556	14.3889	4.50616	16.6111	29.5	0	53.1425	0.0100602
2014-03-02	419500	Barisal	25.7778	15	4.6671	17.1111	30.3889	0	51.3983	0.0104756
2014-03-03	419500	Barisal	23.6111	16.1667	4.6671	16.7222	29.3889	0	63.0419	0.0112724
2014-03-04	419500	Barisal	21.0556	15.3333	4.02336	16.5	26.5	0	69.8219	0.0106783
2014-03-05	419500	Barisal	22.8889	16	4.50616	17.2778	29	0	65.1567	0.0111626
2014-03-06	419500	Barisal	23.5	14.9444	4.02336	16.2222	29.3889	0	58.6862	0.0104286
2014-03-07	419500	Barisal	22.2222		3.70149	16.5	29.2778	0
2014-03-08	419500	Barisal	25.2778	11.6111	4.6671	15	30.7778	0	42.4523	0.00837658
2014-03-09	419500	Barisal	22.9444	15.6667	4.50616	15.5	30.2222	0	63.5689	0.0109176
2014-03-10	419500	Barisal	23.3333	15.6111	4.50616	15.5	30.3889	0	61.8713	0.0108845
2014-03-11	419500	Barisal	24.9444	16.6667	4.6671	18.3889	31.1111	0	60.0807	0.0116412
2014-03-12	419500	Barisal	25.5	18.8333	4.18429	18.3889	33	0	66.6255	0.013353
2014-03-13	419500	Barisal	28	20.6667	4.18429	20.5	33.2778	0	64.4362	0.0149797
2014-03-14	419500	Barisal	26.0556	19	4.50616	19.5	33	0	65.1413	0.0134984
2014-03-15	419500	Barisal	23.3889	17.1667	4.82803	17.7778	32	0	68.0817	0.0120137
2014-03-16	419500	Barisal	23	16.5	4.6671	16.2222	31.6111	0	66.8148	0.0115081
2014-03-17	419500	Barisal	28.8889	16.7778	5.1499	17	33.7222	0	47.9847	0.0117414
2014-03-18	419500	Barisal	27.6111	22	4.82803	22.6111	34.5	0	71.5289	0.0162596
2014-03-19	419500	Barisal	26.3889	23.5	4.98897	23.3889	34	0	84.1711	0.0178436
2014-03-20	419500	Barisal	28.5556	21.7222	4.82803	22.7222	33.6111	0	66.5603	0.0160204
2014-03-21	419500	Barisal	27.6667	22.9444	4.50616	23.7222	33.2222	0	75.5081	0.017285
2014-03-22	419500	Barisal	23.9444	19.7222	3.37962	21.3889	33.5	2.794	77.2742	0.014187
2014-03-23	419500	Barisal	25.8889	19.3333	5.1499	19.5	30.5	0	67.1677	0.0138156
2014-03-24	419500	Barisal	25.8333	21.0556	4.34523	20.2778	33.2222	4.318	74.9597	0.0153509
2014-03-25	419500	Barisal	27	22	5.6327	19.2222	32.3889	0	74.1372	0.0162816
2014-03-26	419500	Barisal	27.7778	23.5	5.47177	21.8889	33.5	0	77.5804	0.0178469
2014-03-27	419500	Barisal	28.7778	25	5.47177	24.3889	35.2222	0	80.0828	0.0195469
2014-03-28	419500	Barisal	30.1111	24.6667	5.47177	25.1111	36	0	72.6925	0.0191767
2014-03-29	419500	Barisal	30.1111	22.6111	5.31084	25.1111	37.2778	0	64.2271	0.0169704
2014-03-30	419500	Barisal	29.6111	23.8333	5.31084	25	37.3889	0	71.1672	0.0182778
2014-03-31	419500	Barisal	30.8333	24.1667	5.1499	25.7778	35.7222	0	67.6902	0.0186637
2014-04-01	419500	Barisal	29.1111	24.5	5.1499	25.2222	34.1111	0	76.2405	0.0190287
2014-04-02	419500	Barisal	29.8889	24.1667	5.1499	25.2222	35.1111	0	71.4548	0.0186367
2014-04-03	419500	Barisal	29.5	24.5	5.1499	25.2778	35	0	74.5473	0.0189971
2014-04-04	419500	Barisal	26.5556	19.4444	5.47177	22.3889	31.2222	0	65.0213	0.0139327
2014-04-05	419500	Barisal	25.6111	21.7778	5.47177	20.6111	34.7222	0	79.3893	0.0160848
2014-04-06	419500	Barisal	27.9444	23.6111	4.98897	23.2222	33.2778	0	77.3456	0.0179705
2014-04-07	419500	Barisal	29.6667	24.4444	5.47177	25	33.7778	0	73.5895	0.0189135
2014-04-08	419500	Barisal	29.6667	24.8333	5.6327	26.3889	33.2778	0	75.3204	0.0193834
2014-04-09	419500	Barisal	29.9444	24.8889	5.31084	26.6111	34.5	0	74.3723	0.019423
2014-04-10	419500	Barisal	29.1111	23.9444	5.31084	26	35.5	0	73.7423	0.0183323
2014-04-11	419500	Barisal	28.6111	23.1111	5.1499	25	36	0	72.1907	0.0174439
2014-04-12	419500	Barisal	29.3889	21.6667	4.98897	24.1111	36.5	0	63.2103	0.0159828
2014-04-13	419500	Barisal	28.7222	22.2222	5.47177	23.7222	35.3889	0	67.9608	0.0165167
2014-04-14	419500	Barisal	29.3333	21.6111	5.31084	24	36.5	0	63.1983	0.015908
2014-04-15	419500	Barisal	30.0556	23	5.1499	23.1111	37.1111	0	65.9691	0.0173269
2014-04-16	419500	Barisal	30.2778	20.7778	4.98897	24.8889	37.3889	0	56.8722	0.0151626
2014-04-17	419500	Barisal	29.8333	24	5.6327	25.7222	36.6111	0	70.9699	0.0184401
2014-04-18	419500	Barisal	30.5556	25.5	5.79364	26.2222	36	0	74.4716	0.0201375
2014-04-19	419500	Barisal	28.5556	22.1111	5.31084	19.7778	37.6111	0	68.1586	0.0164279
2014-04-20	419500	Barisal	31.5556	22.5556	5.31084	25.2778	39	0	58.9424	0.0169114
2014-04-21	419500	Barisal	30.8889	22	5.6327	25.3889	37.5	0	59.188	0.0163194
2014-04-22	419500	Barisal	31.8333	19.8333	6.27644	23.3889	39	0	49.096	0.0142707
2014-04-23	419500	Barisal	31.5	23.3889	5.79364	24.7222	38.7778	0	62.1881	0.0177775
2014-04-24	419500	Barisal	32.0556	23.7222	5.47177	25.1111	38.5	0	61.4819	0.0181678
2014-04-25	419500	Barisal	31.5556	25.6111	5.31084	27	38	0	70.8098	0.0203285
2014-04-26	419500	Barisal	31.5556	26.1111	5.31084	27.6111	37.5	0	72.9386	0.0209271
2014-04-27	419500	Barisal	32.0556	25.8333	5.6327	27.5	37.7778	0	69.7434	0.0205783
2014-04-28	419500	Barisal	30.5556	23.8333	5.47177	25.3889	35.7222	0	67.4104	0.0182553
2014-04-29	419500	Barisal	31.3333	24.8333	5.6327	25.3889	35.7778	0	68.4659	0.019397
2014-04-30	419500	Barisal	30.3333	24.4444	5.31084	23.7222	35.7778	0	70.8239	0.0189425
2014-05-01	419500	Barisal	30	24.1667	5.1499	23	35.3889	2.032	70.9999	0.0186516
2014-05-02	419500	Barisal	28.2778	23.8333	5.6327	21.6111	34.6111	0	76.8795	0.0182454
2014-05-03	419500	Barisal	25.7778	21.0556	4.6671	21.6111	35	58.42	75.2069	0.0154011
2014-05-04	419500	Barisal	29.1111	24.1667	4.82803	21.2222	34.2222	0	74.7328	0.0186395
2014-05-05	419500	Barisal	27.8889	24.7222	5.47177	24.3889	31.5	0	82.9457	0.0192207
2014-05-06	419500	Barisal	29.1111	24.5	5.47177	24.8889	35.5	0	76.2405	0.0189721
2014-05-07	419500	Barisal	30.7222	25.8333	5.79364	27	35.7222	0	75.2384	0.0205909
2014-05-08	419500	Barisal	30.3333	25.8333	5.6327	27.3889	34.7778	0	76.9319	0.0206438
2014-05-09	419500	Barisal	31.8333	26.7222	5.6327	28.7222	36.3889	0	74.4336	0.0217867
2014-05-10	419500	Barisal	31.3333	25.7222	4.98897	28.3889	36.2222	0	72.1844	0.0205116
2014-05-11	419500	Barisal	27.1667	25.7778	4.34523	26.2222	28	16.764	92.1358	0.0205249
2014-05-12	419500	Barisal	30.2222	26.7222	5.6327	25.3889	34.7222	0	81.5966	0.0217217
2014-05-13	419500	Barisal	31.3333	27	5.6327	28.2778	35.5	0	77.8388	0.0220897
2014-05-14	419500	Barisal	30.4444	26.8333	5.31084	23.8889	35.8889	2.032	81.0923	0.0218928
2014-05-15	419500	Barisal	28.6111	25.5	4.98897	23.6111	36	40.64	83.3031	0.0202556
2014-05-16	419500	Barisal	31.3333	26.5556	5.1499	21.7778	36.5	0	75.8297	0.0215281
2014-05-17	419500	Barisal	31.2222	27	5.6327	27.3889	36.2222	0	78.3327	0.022061
2014-05-18	419500	Barisal	31.1667	27.3889	5.1499	27.7222	36	0	80.3941	0.0225722
2014-05-19	419500	Barisal	31.1111	26.7222	5.47177	27.5	35.6111	0	77.553	0.0217078
2014-05-20	419500	Barisal	31.1667	26.5556	5.47177	27.5	36	0	76.5527	0.0215279
2014-05-21	419500	Barisal	30.7778	26.1111	5.79364	27.2222	35.5	0	76.2432	0.0210076
2014-05-22	419500	Barisal	32.3333	26.3889	5.31084	27	36.2222	0	70.9494	0.0213721
2014-05-23	419500	Barisal	31.6111	26.8889	5.95457	27.6111	35.7222	0	76.1208	0.0219638
2014-05-24	419500	Barisal	28.6111	26.1667	4.98897	26.2778	32.6111	8.89	86.6596	0.0209859
2014-05-25	419500	Barisal	27.8889	26	5.1499	25.2222	33.7778	8.636	89.4935	0.0207523
2014-05-26	419500	Barisal	27.9444	26.1667	5.31084	25.7222	32.7778	30.48	90.0875	0.0209559
2014-05-27	419500	Barisal	29	26.3333	5.31084	26	32.5	11.176	85.5663	0.0211877
2014-05-28	419500	Barisal	28.7778	27	4.98897	25.6111	31.2778	50.038	90.1453	0.0220708
2014-05-29	419500	Barisal	31.4444	26	5.6327	25.1111	35.3889	0.762	72.9198	0.0208106
2014-06-01	419500	Barisal	26.4444	25.4444	4.6671	24.2222	29	10.668	94.2514	0.020142
2014-06-02	419500	Barisal	29.3333	26.2222	5.1499	25	33.3889	0	83.3842	0.0211041
2014-06-03	419500	Barisal	29.9444	26.2778	5.31084	27.1111	33.2778	0	80.7642	0.0212017
2014-06-05	419500	Barisal	32.3889	26.7778	5.79364	27	35.6111	0	72.3665	0.0218872
2014-06-06	419500	Barisal	31.5	25.8333	5.6327	27.3889	35.3889	0	71.976	0.0207134
2014-06-07	419500	Barisal	32.0556	26.9444	5.95457	27.6111	35	0	74.4694	0.0221377
2014-06-11	419500	Barisal	28.3333	25.2778	4.6671	26.6111	35.3889	0.254	83.5475	0.0200796
2014-06-12	419500	Barisal	32.5556	27.7778	5.47177	25.7778	36.2778	0	76.0172	0.023309
2014-06-13	419500	Barisal	31.1667	26.5	5.47177	27.2778	34.7222	0	76.3024	0.0216125
2014-06-14	419500	Barisal	30.6667	26.8333	5.79364	26.3889	36.6111	0	80.0676	0.0220181
2014-06-15	419500	Barisal	32.2222	27.7222	5.95457	28.5	35.2222	0	77.2106	0.0232004
2014-06-16	419500	Barisal	31.8889	26.1667	5.6327	27.2778	35	0	71.8075	0.0211689
2014-06-17	419500	Barisal	30.6667	27.3889	5.47177	28.5	35	0	82.7214	0.0227593
2014-06-18	419500	Barisal	29.5556	27.2778	4.98897	26.7778	33.6111	5.842	87.5981	0.0226373
2014-06-19	419500	Barisal	28.3889	26.6111	4.6671	26.7778	31.8889	6.604	90.1184	0.0217791
2014-06-20	419500	Barisal	28.0556	26.5	4.50616	26.2222	31.1111	34.544	91.2844	0.0216365
2014-06-21	419500	Barisal	26.5	26.0556	4.02336	25.6111	27	96.012	97.4094	0.0210318
2014-06-22	419500	Barisal	25.2778		3.70149	18.2222	28.6111	77.978
2014-06-23	419500	Barisal	27.1111	26	4.02336	23.6111	30.2222	8.89	93.6613	0.0209467
2014-06-24	419500	Barisal	26.1111	24.3333	4.18429	24	27.7222	19.812	89.9586	0.0189817
2014-06-25	419500	Barisal	29.2778	26.5	5.6327	26.2222	33	0	85.0349	0.0215624
2014-06-26	419500	Barisal	29.0556	27	4.82803	26.6111	30.7778	4.826	88.7066	0.0221417
2014-06-27	419500	Barisal	28.7778	26.6667	4.98897	26.7222	30.5	1.524	88.3952	0.0216704
2014-06-28	419500	Barisal	28.7222	26	5.47177	26.5	32.5	0	85.2581	0.0208694
2014-06-29	419500	Barisal	28.1667	27.6111	3.70149	26.2222	30.6111	17.78	96.8099	0.0229915
2014-06-30	419500	Barisal	28.1111	26.5	4.18429	26	32.3889	17.272	90.9894	0.02155
2014-07-01	419500	Barisal	29.1667	26.1667	5.31084	26.7222	31.6111	0	83.915	0.0211294
2014-07-02	419500	Barisal	28.7778	27	4.6671	27.3889	31.3889	0.508	90.1453	0.0222167
2014-07-03	419500	Barisal	27.7778	26.6667	4.34523	26.5	29.1111	6.604	93.6916	0.0218256
2014-07-04	419500	Barisal	28.5	26.6111	4.82803	26.2222	29.5	20.32	89.5383	0.0217378
2014-07-05	419500	Barisal	26.2778	25.7778	4.02336	25.2778	27.3889	42.164	97.085	0.0205955
2014-07-06	419500	Barisal	31.2778	26.6111	5.6327	25.2222	33.7778	0	76.3193	0.0216029
2014-07-07	419500	Barisal	30.0556	26.5556	5.1499	27.6111	33.5	0	81.5762	0.0215694
2014-07-08	419500	Barisal	31.6111	26.2222	5.47177	27.3889	33.7778	0	73.1879	0.0211999
2014-07-09	419500	Barisal	29.7222	26.6667	5.6327	28.2222	33.8889	0	83.7011	0.0217867
2014-07-10	419500	Barisal	31	26.8333	5.47177	27.8889	34.2222	0	78.5578	0.0220009
2014-07-11	419500	Barisal	30.7778	26.3333	5.47177	27	33.5	2.794	77.2509	0.0213662
2014-07-12	419500	Barisal	30.8889	26	5.79364	27	33.2222	0	75.2646	0.0209684
2014-07-13	419500	Barisal	30	26.6667	5.31084	27.7222	33.2778	0	82.3744	0.0217718
2014-07-14	419500	Barisal	29.5	26.8333	4.98897	27.3889	32	11.43	85.6154	0.0220011
2014-07-15	419500	Barisal	29.4444	27	4.82803	27	30.6111	9.398	86.7358	0.022211
2014-07-16	419500	Barisal	27.4444	26.7222	4.98897	26.2778	30.6111	10.668	95.8487	0.02182
2014-07-17	419500	Barisal	28.3889	26.6111	5.1499	26.3889	31.5	0	90.1184	0.0216963
2014-07-18	419500	Barisal	29.2778	26.5	4.82803	26.6111	32.3889	32.004	85.0349	0.0215926
2014-07-19	419500	Barisal	28.7778	26.5556	4.98897	26.5	32.1111	2.794	87.8185	0.021715
2014-07-20	419500	Barisal	28.7222	26.8889	4.50616	26.5	32	14.986	89.8476	0.0221876
2014-07-21	419500	Barisal	27.6111	26.1111	4.34523	26	29	34.29	91.5573	0.0211236
2014-07-22	419500	Barisal	27.4444	25.6667	4.18429	25.7222	29.8889	3.302	90.0526	0.0205169
2014-07-23	419500	Barisal	28.3333	25.8333	4.98897	24.5	32.2778	5.334	86.3494	0.0206908
2014-07-24	419500	Barisal	29.0556	26.6111	5.1499	26.7222	31.1111	0	86.7003	0.0216604
2014-07-25	419500	Barisal	28.7778	26.2222	5.79364	25.6111	31.3889	13.97	86.108	0.0211581
2014-07-26	419500	Barisal	29.6111	25.9444	5.1499	26.5	33.2222	10.922	80.7217	0.0207958
2014-07-27	419500	Barisal	29.6111	25.8333	4.98897	27.2222	32.2778	0.254	80.1922	0.0206594
2014-07-28	419500	Barisal	29.3333	26	4.82803	27.6111	31.3889	14.986	82.2957	0.0209244
2014-07-29	419500	Barisal	28.7778	26.5	4.82803	27	30.7778	5.588	87.5313	0.0215552
2014-07-30	419500	Barisal	29.5	27	4.98897	27	31.7778	10.668	86.4582	0.0221755
2014-07-31	419500	Barisal	29.6111	27	4.98897	27.2222	32.2222	4.826	85.9062	0.0221624
2014-08-01	419500	Barisal	29.7778	27	5.47177	27.3889	32.2778	1.524	85.0857	0.0221959
2014-08-02	419500	Barisal	29.8333	26.7778	5.1499	27.2778	32.5	1.778	83.7133	0.021976
2014-08-03	419500	Barisal	28.4444	26.2778	4.98897	26.6111	31.2222	6.096	88.0789	0.0213831
2014-08-04	419500	Barisal	28.1667	26.2778	4.50616	26.3889	31.2222	9.144	89.5139	0.0213355
2014-08-05	419500	Barisal	27.7778	26.4444	4.82803	26.6111	28.6111	0	92.4725	0.0214727
2014-08-06	419500	Barisal	28.9444	26.2778	5.31084	26.3889	32.7778	0	85.5608	0.021264
2014-08-07	419500	Barisal	29.5556	26.5	4.98897	27	32.8889	1.778	83.6827	0.0215606
2014-08-08	419500	Barisal	29.1111	26.6111	5.31084	26.7778	31.7778	0.254	86.4221	0.0217103
2014-08-09	419500	Barisal	28.3889	26.5	4.98897	26.2222	32	28.194	89.5302	0.0215246
2014-08-10	419500	Barisal	28.8889	26.5	5.47177	26.3889	31.5	0.508	86.9695	0.0214823
2014-08-11	419500	Barisal	29.3889	26.8889	5.47177	27.2222	33.2222	26.924	86.4479	0.0219893
2014-08-12	419500	Barisal	28.2222	26.7222	4.34523	26.6111	32.5	21.082	91.5938	0.0217949
2014-08-13	419500	Barisal	28.3889	27.2778	4.6671	26.5	29.7778	8.128	93.7191	0.0225362
2014-08-14	419500	Barisal	27.8889	26.7222	3.70149	27	29.2222	9.144	93.3907	0.0217901
2014-08-15	419500	Barisal	26.7222	26.5	4.50616	26	27.5	9.906	98.6994	0.0214752
2014-08-16	419500	Barisal	26.9444	26	4.50616	26	28.5	7.112	94.5826	0.0208401
2014-08-17	419500	Barisal	27.3333	26.1667	4.6671	25.3889	31.6111	1.524	93.3644	0.021026
2014-08-18	419500	Barisal	29.2222	26.4444	4.82803	25.8889	32.5	0	85.0293	0.0213189
2014-08-19	419500	Barisal	28.5	26.2778	4.50616	26	33	41.91	87.795	0.0211156
2014-08-20	419500	Barisal	28.3889	27.1667	4.50616	25.8889	31.7778	4.572	93.1104	0.0222873
2014-08-21	419500	Barisal	27.7778	26.4444	4.6671	26.6111	32	15.494	92.4725	0.0213892
2014-08-22	419500	Barisal	28.5556	26.4444	5.47177	26.3889	31	0	88.3773	0.0213668
2014-08-23	419500	Barisal	28.0556	26	5.31084	26	30.2222	1.016	88.6278	0.0207876
2014-08-24	419500	Barisal	28.5556	26	5.6327	26.3889	32	0	86.0868	0.0207841
2014-08-25	419500	Barisal	28.5556	26.3889	4.98897	26.7778	33.2222	1.016	88.0881	0.0212863
2014-08-26	419500	Barisal	28.7778	26.3889	5.47177	26.7222	33.2778	21.082	86.9595	0.0213015
2014-08-27	419500	Barisal	29.6667	25.8333	5.31084	26	33.2222	0	79.936	0.0206471
2014-08-28	419500	Barisal	28.7222	26.5556	4.82803	26.5	32	4.064	88.1018	0.0215289
2014-08-29	419500	Barisal	29.2778	25.7222	5.1499	26	33.1111	1.016	81.2127	0.020509
2014-08-30	419500	Barisal	28.7778	26.1111	4.6671	26	32.6111	20.32	85.5443	0.0209924
2014-08-31	419500	Barisal	26.5556	25.5	4.50616	25.2222	27.7778	19.812	93.9455	0.020251
2014-09-01	419500	Barisal	27.1667	25.7778	4.98897	25.2222	30.8889	4.826	92.1358	0.0205596
2014-09-02	419500	Barisal	28.2222	24.8333	4.98897	25.5	32.2222	0	81.8913	0.0194106
2014-09-03	419500	Barisal	29.3333	25.5	5.47177	26	32.3889	0	79.8918	0.0202081
2014-09-04	419500	Barisal	28.5556	25.8333	5.1499	26.5	32.2222	4.064	85.2414	0.020658
2014-09-05	419500	Barisal	28.1667	25.8889	5.1499	25.7222	31.2222	7.874	87.4785	0.0207546
2014-09-06	419500	Barisal	29.1111	25	5.6327	26	32	0	78.5519	0.019684
2014-09-07	419500	Barisal	28.6667	25.5556	4.82803	26.3889	31.7778	5.842	83.3093	0.0202761
2014-09-08	419500	Barisal	28	26.1111	4.82803	25.6111	32	10.414	89.5016	0.0209413
2014-09-09	419500	Barisal	29.0556	25.7222	5.31084	26	32.7778	0	82.2627	0.0204801
2014-09-10	419500	Barisal	29.2778	25.4444	5.47177	26.5	32.3889	0	79.8845	0.0201495
2014-09-11	419500	Barisal	28.8333	25.6667	5.31084	26	32.6111	0	83.054	0.020378
2014-09-12	419500	Barisal	29.2778	25.7222	5.47177	26.2778	32.6111	1.016	81.2127	0.02046
2014-09-13	419500	Barisal	28.3889	26.3889	5.1499	26.2222	32.7778	0	88.9453	0.0213073
2014-09-14	419500	Barisal	29.1111	26.8889	5.31084	26.8889	33	0	87.8465	0.0219692
2014-09-15	419500	Barisal	27.5556	26.7222	5.6327	17.2222	32.5	0	95.2275	0.0217441
2014-09-16	419500	Barisal	29.8889	26.1667	5.47177	26.7778	33.3889	0	80.4924	0.0211008
2014-09-17	419500	Barisal	29.8889	26.7222	5.1499	26.6111	35.6111	0	83.1738	0.0218037
2014-09-18	419500	Barisal	28.9444	26.9444	4.82803	27.5	33.3889	0	88.988	0.0220342
2014-09-19	419500	Barisal	27.8889	25.8889	4.18429	26.2222	31.2222	16.51	88.9067	0.0206758
2014-09-20	419500	Barisal	26.5	26.3889	2.73588	25.7222	27.2222	93.98	99.3468	0.0213112
2014-09-21	419500	Barisal	29.2222	26	4.50616	27.1111	32	1.27	82.8256	0.0208326
2014-09-22	419500	Barisal	27.7222	26.2778	3.21869	26.8889	30.5	74.168	91.865	0.0211735
2014-09-23	419500	Barisal	27.5	26.3333	3.86243	25.5	29.6111	0.508	93.3723	0.0212258
2014-09-24	419500	Barisal	27.9444	25.6667	4.6671	25.7778	31.6111	0.254	87.4593	0.0203749
2014-09-25	419500	Barisal	28.7222	25.7222	4.98897	26.2778	33	1.524	83.8666	0.0204147
2014-09-26	419500	Barisal	28.1667	26	4.98897	26	30.7778	18.034	88.0559	0.0207383
2014-09-27	419500	Barisal	29.5556	26	4.6671	24.5	34.7778	0	81.2473	0.0207093
2014-09-28	419500	Barisal	29.7778	26	5.1499	25.3889	35.2778	0	80.214	0.0207054
2014-09-29	419500	Barisal	28.7222	26.5	5.31084	25	35	0	87.8138	0.0213501
2014-09-30	419500	Barisal	29.6111	26.6667	4.34523	26.2778	34.5	0	84.2385	0.0215577
2014-10-01	419500	Barisal	31.4444	26.2222	4.18429	26.5	33.6111	0	73.8843	0.0209898
2014-10-02	419500	Barisal	28.2778	25.2778	4.34523	24.2222	34.1111	30.48	83.818	0.0198566
2014-10-03	419500	Barisal	28.6667	25.6111	4.82803	24	33.2222	0	83.5845	0.0202845
2014-10-04	419500	Barisal	27.9444	25.1667	5.47177	25.2778	33.7778	1.016	84.8983	0.0197351
2014-10-05	419500	Barisal	29.2778	26.6111	4.98897	25	34.5	0	85.5936	0.0214868
2014-10-06	419500	Barisal	29.8333	26.3889	4.82803	26	34.5	0	81.8168	0.02121
2014-10-07	419500	Barisal	28	24.6111	4.82803	25	34.7222	0	81.8643	0.0190954
2014-10-08	419500	Barisal	29.2222	25.2778	4.82803	24.7778	33.3889	0	79.351	0.0198716
2014-10-09	419500	Barisal	30.6111	26.2778	5.1499	26	34.2222	0	77.735	0.0211037
2014-10-10	419500	Barisal	29.6667	25.8333	5.31084	26.2222	34.2222	0	79.936	0.0205671
2014-10-11	419500	Barisal	27.6111	25.4444	3.86243	25.3889	31.2222	7.62	88.0097	0.0200854
2014-10-12	419500	Barisal	27.2222	25.9444	4.82803	25.2222	30.5	6.096	92.7472	0.0206506
2014-10-13	419500	Barisal	27.1111	25.7778	4.34523	25	31.7778	3.81	92.4366	0.0204152
2014-10-14	419500	Barisal	27.5556	26.2778	5.1499	26	30.5	6.604	92.7645	0.0210038
2014-10-15	419500	Barisal	26.9444	25.7222	4.02336	25.5	31.5	8.382	93.0389	0.0203358
2014-10-16	419500	Barisal	28.6667	26.1667	4.50616	25	32.3889	0	86.3806	0.0208843
2014-10-18	419500	Barisal	26.2222	23.1111	4.18429	23	30.7222	0	83.0307	0.0174051
2014-10-19	419500	Barisal	25.1667	21.3333	4.34523	21.7222	31.7778	0	79.3281	0.0156234
2014-10-20	419500	Barisal	26.1111	22.7778	4.98897	20.7222	31.3889	0	81.9079	0.0170438
2014-10-21	419500	Barisal	26.1111	22.8333	4.98897	22	32	0	82.1842	0.0170759
2014-10-22	419500	Barisal	26.3889	21.7222	4.6671	21.5	32.2778	0	75.561	0.0159661
2014-10-23	419500	Barisal	25.6111	21.8889	4.50616	21.1111	32.2778	0	79.9297	0.0161399
2014-10-24	419500	Barisal	25.3889	21.2222	5.31084	20.6111	32.2222	0	77.7546	0.0155083
2014-10-25	419500	Barisal	25.8889	23	5.1499	20.5	31.7778	0	84.1169	0.0172814
2014-10-26	419500	Barisal	26.3889	22.6667	4.82803	22.2778	32	0	80.0338	0.0169045
2014-10-27	419500	Barisal	24.3889	21.6111	4.82803	22.3889	28.2222	0	84.5251	0.0158608
2014-10-28	419500	Barisal	22.9444	21.5	4.34523	21	24.7222	2.032	91.5821	0.0157598
2014-10-29	419500	Barisal	24.6111	20.9444	4.82803	19.2222	29.7222	0	80.0679	0.0152393
2014-10-30	419500	Barisal	24.3889	21.6667	4.6671	20	31	0	84.8128	0.0159337
2014-10-31	419500	Barisal	24.5	20.6111	4.6671	18.7778	31.2778	0	78.9651	0.014946
2014-11-01	419500	Barisal	25.1667	20.3889	5.1499	19.2778	32	0	74.8512	0.0147446
2014-11-02	419500	Barisal	25.1111	21	4.82803	19.7778	30.6111	0	77.9796	0.015298
2014-11-03	419500	Barisal	25.5556	21.8333	4.98897	20.2778	32	0	79.9223	0.0161122
2014-11-04	419500	Barisal	24.8333	22.4444	4.50616	21	32.2222	0	86.5982	0.0167259
2014-11-05	419500	Barisal	24.8889	23.2778	4.50616	21.5	31.6111	0	90.7811	0.0176113
2014-11-06	419500	Barisal	25.6111	22.2778	4.98897	21.2778	32.2778	0	81.8466	0.0165942
2014-11-07	419500	Barisal	27.1667	23.5556	5.1499	22.3889	32	0	80.6757	0.0178954
2014-11-08	419500	Barisal	27.7222	24.8333	5.79364	24.3889	31.1111	0	84.3145	0.0192834
2014-11-09	419500	Barisal	28.1667	25.1667	5.1499	24.7778	33.5	0	83.8058	0.0196632
2014-11-10	419500	Barisal	27.3889	21.8333	4.98897	23.7778	32.2778	0	71.732	0.0160901
2014-11-11	419500	Barisal	25.5556	20.3333	5.1499	19.7222	32	0	72.8898	0.0146698
2014-11-13	419500	Barisal	22.5556	21.7778	5.1499	20.2222	31.7778	0	95.3735	0.0160072
2014-11-14	419500	Barisal	22.5556	18.2222	4.98897	17	30.3889	0	76.5287	0.0128494
2014-11-15	419500	Barisal	21.2222	15.6111	4.50616	16	29.2222	0	70.3529	0.0108981
2014-11-16	419500	Barisal	20.2778	17.3333	3.86243	15.5	27.7778	0	83.1966	0.0121531
2014-11-17	419500	Barisal	21.7778	19.4444	3.86243	16.7778	29.3889	0	86.6068	0.0138709
2014-11-18	419500	Barisal	23.2778	20	4.02336	18.6111	29.2778	0	81.8378	0.0143402
2014-11-19	419500	Barisal	22.6111	19.8333	4.18429	17.7778	29.1111	0	84.3335	0.0141994
2014-11-20	419500	Barisal	22.1111	19.1111	4.50616	17.2778	29.2778	0	83.1206	0.013589
2014-11-21	419500	Barisal	22.5556	19.3889	4.18429	17.5	29.2222	0	82.3151	0.0138319
2014-11-22	419500	Barisal	23.8333	18.2222	4.6671	16.2778	29.3889	0	70.8414	0.0128644
2014-11-23	419500	Barisal	22.3889	16.6111	4.02336	16.2222	29.3889	0	69.8296	0.0116133
2014-11-24	419500	Barisal	19.1111	16.7222	3.86243	14.5	28.7222	0	86.0475	0.0116817
2014-11-25	419500	Barisal	19.3889	15.9444	4.82803	13.5	28.5	0	80.4857	0.0111361
2014-11-26	419500	Barisal	18.2778	15.4444	4.50616	14.3889	28	0	83.5537	0.0107976
2014-11-27	419500	Barisal	19.6111	15.3889	4.50616	13.6111	27.7778	0	76.6089	0.0107515
2014-11-28	419500	Barisal	18.7222	16.5556	3.54056	14.5	28.2778	0	87.2334	0.011571
2014-11-29	419500	Barisal	19.8333	16.2222	3.70149	13.7778	28.5	0	79.6947	0.01134
2014-11-30	419500	Barisal	19.3889	17.0556	3.54056	14.5	27	0	86.3784	0.0119491
2014-12-01	419500	Barisal	21.6111	18.5	3.21869	15.3889	27.6111	0	82.4865	0.0131055
2014-12-02	419500	Barisal	21.5556	18.1667	3.70149	15	28.2778	0	81.0554	0.0128242
2014-12-03	419500	Barisal	20.8889	18.1111	3.37962	15.5	27.7778	0	84.1446	0.0127841
2014-12-04	419500	Barisal	21	18.3333	3.05775	15.7778	28.1111	0	84.7455	0.0129407
2014-12-05	419500	Barisal	21.7778	18.5556	3.54056	15.8889	29.7778	0	81.935	0.0131136
2014-12-06	419500	Barisal	22.8333	18.6667	4.02336	16.7778	28.5	0	77.3746	0.0132164
2014-12-07	419500	Barisal	20.7222	18	4.18429	16.5	27.2222	0	84.4205	0.0126725
2014-12-08	419500	Barisal	18.6667	15.9444	3.86243	15.2778	26.2222	0	84.1941	0.0111159
2014-12-09	419500	Barisal	19.1111	17.1111	2.41402	14.6111	26.2222	0	88.195	0.0119614
2014-12-10	419500	Barisal	19.3889	16.0556	2.41402	15.3889	27.3889	0	81.0586	0.0111878
2014-12-11	419500	Barisal	18.1667	16.8889	1.44841	14.5	23.8889	0	92.2548	0.0117843
2014-12-12	419500	Barisal	17.0556	14.6111	3.37962	13.7778	22.2222	0	85.5345	0.010179
2014-12-13	419500	Barisal	19.5556	16.6667	3.37962	13.7222	24.8889	0	83.4056	0.0116134
2014-12-14	419500	Barisal	20.0556	16.2778	3.70149	14.7222	28.2222	0	78.8841	0.0113378
2014-12-15	419500	Barisal	19.3889	17.2222	2.89682	14.7778	25.2222	0	87.2942	0.0120496
2014-12-16	419500	Barisal	22.2778	17	8.85139	13.8889	28.7778	0	72.0593
2014-12-18	419500	Barisal	17.1667	13.7778	3.21869	10.7222	24.6111	0	80.4744	0.00962929
2014-12-19	419500	Barisal	17.6667	15.7222	2.73588	12	26	0	88.3851	0.0109175
2014-12-20	419500	Barisal	19.2222	15.0556	3.86243	12	27.2222	0	76.8218	0.0104862
2014-12-21	419500	Barisal	18.1111	14.8889	3.70149	12.6111	26.6111	0	81.4718	0.0103839
2014-12-22	419500	Barisal	19.8333	15.3333	3.37962	13.5	26.7778	0	75.2911	0.0106859
2014-12-23	419500	Barisal	22.0556	15.2778	4.18429	11.6111	27	0	65.4442	0.0106483
2014-12-24	419500	Barisal	17.9444	14.2222	3.54056	11.5	27.5	0	78.8616	0.00993174
2014-12-25	419500	Barisal	19.9444	14.2222	3.05775	12.5	26.5	0	69.6075	0.00993779
2014-12-26	419500	Barisal	16.7222	13.7778	2.89682	12.3889	22.7222	0	82.7733	0.00967183
2014-12-27	419500	Barisal	15.1667	12.8889	3.21869	12.5	20.2778	0	86.2734	0.00910865
2014-12-28	419500	Barisal	16.5556	14.2778	2.73588	11.6111	23.7222	0	86.41	0.00997261
2014-12-29	419500	Barisal	17.2222	13.9444	2.73588	11.2778	23.6111	0	81.0643	0.00977537
2014-12-30	419500	Barisal	19.1667	15.6111	3.05775	12.8889	22.6111	0	79.8858	0.0108893
2014-12-31	419500	Barisal	19.1667	17.5	3.86243	17.7222	22.8889	0.508	90.077	0.0122676
2015-01-01	419500	Barisal	20.8889	19.0556	2.41402	17.2222	24.2222	2.286	89.2679	0.0135157
2015-01-02	419500	Barisal	24.5556	19.6667	5.1499	18.7778	29.5	0	74.2377	0.014037
2015-01-03	419500	Barisal	24.5556	20.5	4.18429	19.3889	31	0	78.1658	0.0147957
2015-01-04	419500	Barisal	22.8889	20.6667	4.02336	19.5	27.5	0	87.307	0.0149677
2015-01-05	419500	Barisal	20.2222	16.8889	4.02336	17.3889	25.2222	0	81.167	0.0118148
2015-01-06	419500	Barisal	19.6667	14.7778	4.02336	13	24.2222	0	73.4037	0.0103098
2015-01-07	419500	Barisal	17	13.3889	3.21869	12.3889	23.7778	0	79.2966	0.00942109
2015-01-08	419500	Barisal	17.1111	13.5556	3.21869	11.6111	24	0	79.5997	0.00952769
2015-01-09	419500	Barisal	18.5	15.0556	4.02336	13.6111	23.5	0	80.366	0.0104961
2015-01-10	419500	Barisal	18	14	3.86243	11.7778	25.6111	0	77.4635	0.00979176
2015-01-11	419500	Barisal	16.3889	12.2778	3.21869	11.6111	23.7222	0	76.654	0.00874037
2015-01-12	419500	Barisal	19.3333	12.2778	3.37962	10.5	25.3889	0	63.6884	0.0087522
2015-01-13	419500	Barisal	17.2222	13.3889	3.37962	10	25.6111	0	78.1891	0.00941286
2015-01-14	419500	Barisal	16.3889	13.1667	4.02336	11.3889	25	0	81.2483	0.0092761
2015-01-15	419500	Barisal	18.6111	15.5	3.86243	12.3889	28.1111	0	82.1188	0.0107883
2015-01-16	419500	Barisal	20.3889	15.5	4.02336	13.5	27.2222	0	73.5293	0.0108
2015-01-17	419500	Barisal	19.2222	15	4.02336	12.5	25.5	0	76.5478	0.0104612
2015-01-18	419500	Barisal	15.0556	12.5556	3.70149	11.5	20.5	0	85.0156	0.00891105
2015-01-19	419500	Barisal	16.5	13.5	4.02336	11.5	22.3889	0	82.4478	0.00946403
2015-01-20	419500	Barisal	16.2222	14	3.86243	12.5	22.7778	0	86.6891	0.00976095
2015-01-21	419500	Barisal	17.3333	13.8889	2.41402	11.5	24.7778	0	80.2074	0.00968006
2015-01-22	419500	Barisal	17.8333	15.1667	3.05775	10.7778	26.2778	0	84.4018	0.0105305
2015-01-23	419500	Barisal	20.0556	14.7778	3.86243	12	27	0	71.6557	0.0102999
2015-01-24	419500	Barisal	17.5	13.7778	3.37962	12.2222	25.5	0	78.7972	0.00963421
2015-01-25	419500	Barisal	21.7778	13.7778	4.34523	11.7222	26.7778	0	60.4184	0.0096281
2015-01-26	419500	Barisal	18.6111	15.1111	3.86243	11.5	26.3889	0	80.0946	0.0105058
2015-01-27	419500	Barisal	19.8889	14.3333	4.02336	11.7778	27.2778	0	70.3514	0.0100144
2015-01-28	419500	Barisal	17.3333	15.7778	3.54056	13.5	28	0	90.5853	0.0109951
2015-01-29	419500	Barisal	20.2778	15.8333	4.34523	13.8889	27.7778	0	75.632	0.0110176
2015-01-30	419500	Barisal	18.2222	15.6111	4.18429	13.2222	23.6111	0	84.7456	0.0108565
2015-01-31	419500	Barisal	16.6111	12.2778	3.70149	11.2222	23.2778	0	75.5784	0.00872846
2015-02-01	419500	Barisal	16.2778	10.1111	3.86243	9.11111	23.7778	0	66.8721	0.00756897
2015-02-02	419500	Barisal	19.9444	13.6667	3.86243	9.38889	26.6111	0	67.1439	0.00955875
2015-02-03	419500	Barisal	20.6667	14.5556	4.18429	11	28.6111	0	68.0205	0.0101148
2015-02-05	419500	Barisal	24.7222	16.5	4.6671	13.7222	29.5	0	60.2416	0.01149
2015-02-06	419500	Barisal	19.2222	14.6111	4.34523	13.3889	26.7778	0	74.6537	0.0101782
2015-02-07	419500	Barisal	19.4444	14.6667	4.18429	10.6111	25.2222	0	73.8928	0.010224
2015-02-08	419500	Barisal	20.7222	15.9444	4.02336	12	27.3889	0	74.1112	0.0110986
2015-02-09	419500	Barisal	19.1111	16.1111	3.54056	13.1111	27.8889	0	82.7656	0.0112019
2015-02-11	419500	Barisal	20.2778	14.3333	4.34523	13.2222	28.2222	0	68.6789	0.0100087
2015-02-12	419500	Barisal	21	13.5	4.50616	11.5	27.3889	0	62.2327	0.00950108
2015-02-13	419500	Barisal	20.5	16.1667	4.50616	13.3889	27.6111	0	76.2061	0.011297
2015-02-15	419500	Barisal	22.8333	18.3889	3.86243	16.7222	28.2222	10.922	76.0406	0.0129885
2015-02-16	419500	Barisal	19.8333	16.7222	4.02336	14.7778	26.2778	0	82.27	0.0116764
2015-02-17	419500	Barisal	23.0556	18.4444	4.34523	18.6111	28.5	0	75.286	0.013043
2015-02-18	419500	Barisal	24.3889	18.5	3.86243	17.5	29.7222	1.016	69.7218	0.0130908
2015-02-19	419500	Barisal	21.1111	17.6667	4.50616	16	28.1111	11.684	80.7146	0.0124047
2015-02-20	419500	Barisal	25.1667	20.3889	4.98897	16.2222	30.5	0	74.8512	0.014701
[truncated: 11,484 more rows]

## Sheet: cat_monthly_summary
This sheet contains the count of individuals with an observation (consuming sap or not) and the percent of individuals reporting sap consumption by Division, Season, and Month, along with the average monthly minimum temperature (in degrees Celsius) and precipitation (in mm) within that division.
Division	Season	Month	total_reporting_sap	percent_consuming_sap	monmintemp	monprecip
Barisal	2013-2014	December	66	3.0303	14.3064	0
Barisal	2013-2014	January	54	27.7778	12.2689	0
Barisal	2013-2014	February	40	5	14.7961	0.637733
Barisal	2013-2014	March	40	7.5	19.8699	0.332452
Barisal	2013-2014	April	40	0	25.005	0.075
Barisal	2014-2015	November	40	0	18.3225	0
Barisal	2014-2015	December	40	0	14.1453	0.00846667
Barisal	2014-2015	January	40	7.5	13.0771	0.0635
Barisal	2014-2015	February	38	10.5263	15.4583	0.723713
Barisal	2014-2015	March	42	2.38095	21.3296	0.376767
Barisal	2014-2015	April	40	0	22.4074	7.6835
Barisal	2015-2016	November	40	0	19.2815	0.20955
Barisal	2015-2016	December	40	0	15.7389	0
Barisal	2015-2016	January	40	5	12.5694	0.0494154
Barisal	2015-2016	February	40	10	18.3551	0.0745435
Barisal	2015-2016	March	40	5	21.8199	0.57369
Barisal	2015-2016	April	40	0	26.0966	1.80009
Chittagong	2013-2014	November	4	0	19.5035	0
Chittagong	2013-2014	December	76	0	15.6168	0.0120968
Chittagong	2013-2014	January	40	5	14.0578	0
Chittagong	2013-2014	February	40	2.5	16.4141	0.940058
Chittagong	2013-2014	March	40	15	20.0633	0.609704
Chittagong	2013-2014	April	40	15	24.7727	0.751167
Chittagong	2014-2015	November	40	0	20.0701	0.0541667
Chittagong	2014-2015	December	40	2.5	15.7509	0.0239889
Chittagong	2014-2015	January	40	5	15.5348	0.0916492
Chittagong	2014-2015	March	50	0	21.5862	0.772026
Chittagong	2014-2015	April	70	0	22.7922	8.22933
Chittagong	2015-2016	November	40	0	20.2889	0.242711
Chittagong	2015-2016	December	40	2.5	16.9033	0.357565
Chittagong	2015-2016	January	40	12.5	14.3144	0.0540447
Chittagong	2015-2016	February	40	12.5	19.1607	0.331995
Chittagong	2015-2016	March	40	2.5	22.4376	2.74949
Chittagong	2015-2016	April	40	0	25.9591	1.21064
Dhaka	2013-2014	November	4	0	18.345	0.0133333
Dhaka	2013-2014	December			15.0924	0.0946141
Dhaka	2013-2014	January			13.3228	0
Dhaka	2013-2014	February	40	30	15.6338	0.846886
Dhaka	2013-2014	March	40	15	20.0138	0.383244
Dhaka	2013-2014	April	40	2.5	24.361	2.03699
Dhaka	2014-2015	November	40	2.5	18.8374	0
Dhaka	2014-2015	December	40	0	14.6139	0
Dhaka	2014-2015	January	40	10	14.5307	0.186965
Dhaka	2014-2015	February	40	2.5	17.1063	0.982743
Dhaka	2014-2015	March	40	0	22.7148	0.070136
Dhaka	2014-2015	April	40	0	22	13.922
Dhaka	2015-2016	November	40	0	19.8426	0.0143933
Dhaka	2015-2016	December	40	0	16.6058	0.0217714
Dhaka	2015-2016	January	40	2.5	14.3075	0.164546
Dhaka	2015-2016	February	40	15	18.2652	0.253899
Dhaka	2015-2016	March	40	2.5	21.9176	2.12309
Dhaka	2015-2016	April	40	0	26.7995	1.4213
Khulna	2013-2014	December	77	10.3896	13.4372	0
Khulna	2013-2014	January	40	45	11.6687	0.00537634
Khulna	2013-2014	February	40	32.5	14.3647	1.08398
Khulna	2013-2014	March	40	47.5	18.8715	0.61183
Khulna	2013-2014	April	40	15	24.3317	0
Khulna	2014-2015	November	40	0	16.3513	0
Khulna	2014-2015	December	40	2.5	12.1651	0
Khulna	2014-2015	January	40	47.5	11.9352	0.276823
Khulna	2014-2015	February	40	32.5	15.5435	2.99644
Khulna	2014-2015	March	40	12.5	20.7963	0.420511
Khulna	2014-2015	April	40	2.5	21.821	10.1506
Khulna	2015-2016	November	40	2.5	17.8537	0.00564444
Khulna	2015-2016	December	40	5	14.119	0
Khulna	2015-2016	January	40	30	11.1766	0.0736262
Khulna	2015-2016	February	40	7.5	17.1353	0.92029
Khulna	2015-2016	March	40	12.5	20.8467	2.0174
Khulna	2015-2016	April	40	0	25.558	2.2087
Rajshahi	2013-2014	November	5	20	16.8068	0
Rajshahi	2013-2014	December	75	13.3333	13.3891	0.00235185
Rajshahi	2013-2014	January	40	40	11.765	0.0524147
Rajshahi	2013-2014	February	40	45	13.4526	1.69374
Rajshahi	2013-2014	March	40	10	18.1644	0.529337
Rajshahi	2013-2014	April	40	2.5	23.0626	1.06381
Rajshahi	2014-2015	November	40	0	16.6277	0
Rajshahi	2014-2015	December	40	15	12.8221	0
Rajshahi	2014-2015	January	40	37.5	11.7688	0.238978
Rajshahi	2014-2015	March	70	7.14286	20.3907	1.91911
Rajshahi	2014-2015	April	50	0	20.8951	6.14774
Rajshahi	2015-2016	November	40	0	18.4259	0.0437444
Rajshahi	2015-2016	December	40	25	13.897	0.00409677
Rajshahi	2015-2016	January	40	5	11.5867	1.00963
Rajshahi	2015-2016	February	40	17.5	15.5906	0.212587
Rajshahi	2015-2016	March	40	2.5	19.8697	2.34147
Rajshahi	2015-2016	April	40	0	25.4553	2.75443
Rangpur	2013-2014	November	5	0	17.1909	0
Rangpur	2013-2014	December	75	4	13.6645	0
Rangpur	2013-2014	January	40	2.5	12.0294	0
Rangpur	2013-2014	February	40	0	13.3114	1.03027
Rangpur	2013-2014	March	40	7.5	17.6484	0.0706968
Rangpur	2013-2014	April	40	7.5	21.4615	0.3831
Rangpur	2014-2015	November	40	0	17.6287	0.00437931
Rangpur	2014-2015	December	40	7.5	13.1173	0
Rangpur	2014-2015	January	40	2.5	11.8728	0.841204
Rangpur	2014-2015	February	20	10	14.7705	0.709292
Rangpur	2014-2015	March	40	0	19.8296	1.28129
Rangpur	2014-2015	April	60	1.66667	20.4506	2.14489
Rangpur	2015-2016	November	40	0	18.6815	0
Rangpur	2015-2016	December	40	0	13.0222	0
Rangpur	2015-2016	January	40	0	11.5754	0.665379
Rangpur	2015-2016	February	40	10	14.6377	0.0202464
Rangpur	2015-2016	March			18.2261	4.16528
Rangpur	2015-2016	April	40	0	21.6715	0.620275
Sylhet	2013-2014	November	5	0	17.6528	0
Sylhet	2013-2014	December	75	1.33333	14.2798	0
Sylhet	2013-2014	January	40	0	13.172	0
Sylhet	2013-2014	February	40	12.5	14.6235	1.905
Sylhet	2013-2014	March	40	0	17.9319	2.10574
Sylhet	2013-2014	April	40	2.5	21.5093	3.94547
Sylhet	2014-2015	November	40	0	18.8985	0
Sylhet	2014-2015	December	40	0	15.0824	0
Sylhet	2014-2015	January	40	5	14.7366	0.516194
Sylhet	2014-2015	March	40	0	20.3593	1.89653
Sylhet	2014-2015	April	70	0	19.8025	33.1611
Sylhet	2015-2016	November	40	0	18.9204	0
Sylhet	2015-2016	December	40	0	15.1402	0.0604762
Sylhet	2015-2016	January	40	0	13.5337	0.390071
Sylhet	2015-2016	February	40	5	16.9928	0.353391
Sylhet	2015-2016	March	40	0	20.3678	4.64207
Sylhet	2015-2016	April	40	0	21.4155	33.9035

## Sheet: rolling_30day_summary
This sheet contains the count of individuals with an observation (consuming sap or not) and the percent of individuals reporting sap consumption by Division, Season, and Month, and Date along with the rolling averages of minimum temperatures (in degrees Celsius) and precipitation (in mm) over the past 30 days within that division.
Division	Season	Month	Date	total_reporting_sap	percent_consuming_sap	rolling_30day_min	rolling_30day_pcp
Barisal	2013-2014	December	2013-12-06	5	0	17.7944	-7.58652e-16
Barisal	2013-2014	December	2013-12-07	5	0	17.6778	-7.58652e-16
Barisal	2013-2014	December	2013-12-08	5	0	17.5778	-7.58652e-16
Barisal	2013-2014	December	2013-12-09	5	0	17.4944	-7.58652e-16
Barisal	2013-2014	December	2013-12-10	5	0	17.3852	-7.58652e-16
Barisal	2013-2014	December	2013-12-11	5	20	17.2759	-7.58652e-16
Barisal	2013-2014	December	2013-12-12	5	0	17.2093	-7.58652e-16
Barisal	2013-2014	December	2013-12-13	5	0	17.1296	-7.58652e-16
Barisal	2013-2014	December	2013-12-26	5	0	15.487	-7.58652e-16
Barisal	2013-2014	December	2013-12-27	5	0	15.313	-7.58652e-16
Barisal	2013-2014	December	2013-12-29	6	0	14.8963	-7.58652e-16
Barisal	2013-2014	December	2013-12-30	4	0	14.6704	-7.58652e-16
Barisal	2013-2014	December	2013-12-31	6	16.6667	14.3944	-7.58652e-16
Barisal	2013-2014	January	2014-01-01	4	25	14.087	-7.58652e-16
Barisal	2013-2014	January	2014-01-02	6	33.3333	13.9037	-7.58652e-16
Barisal	2013-2014	January	2014-01-03	4	25	13.7167	-7.58652e-16
Barisal	2013-2014	January	2014-01-12	10	30	12.2333	-7.58652e-16
Barisal	2013-2014	January	2014-01-13	10	40	12.2241	-7.58652e-16
Barisal	2013-2014	January	2014-01-14	10	30	12.2074	-7.58652e-16
Barisal	2013-2014	January	2014-01-15	10	10	12.2537	-7.58652e-16
Barisal	2013-2014	February	2014-02-08	10	0	12.6963	-7.58652e-16
Barisal	2013-2014	February	2014-02-10	10	10	13.1407	-7.58652e-16
Barisal	2013-2014	February	2014-02-11	10	0	13.2241	-7.58652e-16
Barisal	2013-2014	February	2014-02-12	10	10	13.3	-7.58652e-16
Barisal	2013-2014	March	2014-03-04	10	20	14.8333	0.6096
Barisal	2013-2014	March	2014-03-05	10	0	15.0426	0.6096
Barisal	2013-2014	March	2014-03-06	10	0	15.213	0.6096
Barisal	2013-2014	March	2014-03-08	10	10	15.3593	0.6096
Barisal	2013-2014	April	2014-04-05	10	0	20.9704	0.237067
Barisal	2013-2014	April	2014-04-07	10	0	21.5278	0.237067
Barisal	2013-2014	April	2014-04-12	10	0	22.8556	0.237067
Barisal	2013-2014	April	2014-04-13	10	0	22.9963	0.237067
Barisal	2014-2015	November	2014-11-17	10	0	20.5074	0.0677333
Barisal	2014-2015	November	2014-11-18	10	0	20.4037	0.0677333
Barisal	2014-2015	November	2014-11-20	10	0	20.1481	0.0677333
Barisal	2014-2015	November	2014-11-21	10	0	20.0148	0.0677333
Barisal	2014-2015	December	2014-12-17	10	0	15.2611	-7.32747e-16
Barisal	2014-2015	December	2014-12-18	10	0	14.9981	-7.32747e-16
Barisal	2014-2015	December	2014-12-20	10	0	14.6296	-7.32747e-16
Barisal	2014-2015	December	2014-12-22	10	0	14.3741	-7.32747e-16
Barisal	2014-2015	January	2015-01-10	10	0	13.8093	0.0931333
Barisal	2014-2015	January	2015-01-12	10	10	13.6296	0.0931333
Barisal	2014-2015	January	2015-01-14	10	0	13.3593	0.0931333
Barisal	2014-2015	January	2015-01-16	10	20	13.2963	0.0931333
Barisal	2014-2015	February	2015-02-22	8	0	13.4778	0.7874
Barisal	2014-2015	February	2015-02-23	10	0	13.6833	0.7874
Barisal	2014-2015	February	2015-02-24	5	0	13.9796	0.7874
Barisal	2014-2015	February	2015-02-25	11	18.1818	14.3037	0.7874
Barisal	2014-2015	February	2015-02-26	4	50	14.6111	0.7874
Barisal	2014-2015	March	2015-03-03	2	0	16.0852	0.7874
Barisal	2014-2015	March	2015-03-18	10	0	20.187	0.423333
Barisal	2014-2015	March	2015-03-20	10	0	20.25	0.389467
Barisal	2014-2015	March	2015-03-21	10	0	20.3333	-7.32747e-16
Barisal	2014-2015	March	2015-03-23	10	10	20.3444	-7.32747e-16
Barisal	2014-2015	April	2015-04-08	10	0	21.2667	3.26813
Barisal	2014-2015	April	2015-04-10	10	0	21.3	4.99533
Barisal	2014-2015	April	2015-04-12	10	0	21.3333	6.72253
Barisal	2014-2015	April	2015-04-13	10	0	21.35	7.58613
Barisal	2015-2016	November	2015-11-13	10	0	21.9278	0.372533
Barisal	2015-2016	November	2015-11-14	10	0	21.7741	0.372533
Barisal	2015-2016	November	2015-11-16	10	0	21.5333	0.372533
Barisal	2015-2016	November	2015-11-18	10	0	21.3204	0.651933
Barisal	2015-2016	December	2015-12-15	10	0	18.787	0.2794
Barisal	2015-2016	December	2015-12-16	10	0	18.6537	0.2794
Barisal	2015-2016	December	2015-12-17	10	0	18.4907	0.270933
Barisal	2015-2016	December	2015-12-19	10	0	18.2796	-8.14164e-16
Barisal	2015-2016	January	2016-01-17	10	0	13.3852	-8.14164e-16
Barisal	2015-2016	January	2016-01-19	10	0	13.1593	-8.14164e-16
Barisal	2015-2016	January	2016-01-21	10	10	13.1704	0.0423333
Barisal	2015-2016	January	2016-01-23	10	10	12.9111	0.0423333
Barisal	2015-2016	February	2016-02-14	10	0	14.7056	0.118533
Barisal	2015-2016	February	2016-02-16	10	10	15.1241	0.118533
Barisal	2015-2016	February	2016-02-18	10	0	15.587	0.118533
Barisal	2015-2016	February	2016-02-19	10	30	15.7296	0.118533
Barisal	2015-2016	March	2016-03-12	10	0	21.513	0.110067
Barisal	2015-2016	March	2016-03-14	10	10	21.6796	0.0338667
Barisal	2015-2016	March	2016-03-15	10	0	21.6704	0.0338667
Barisal	2015-2016	March	2016-03-16	10	10	21.7648	0.0338667
Barisal	2015-2016	April	2016-04-19	10	0	24.063	1.66793
Barisal	2015-2016	April	2016-04-21	10	0	24.3204	1.66793
Barisal	2015-2016	April	2016-04-23	10	0	24.8926	1.66793
Barisal	2015-2016	April	2016-04-24	10	0	25.2037	1.66793
Chittagong	2013-2014	November	2013-11-30	4	0	19.9537	1.11022e-15
Chittagong	2013-2014	December	2013-12-01	6	0	19.9593	1.11022e-15
Chittagong	2013-2014	December	2013-12-03	5	0	19.8698	1.11022e-15
Chittagong	2013-2014	December	2013-12-04	5	0	19.7901	1.11022e-15
Chittagong	2013-2014	December	2013-12-21	8	0	17.4222	1.11022e-15
Chittagong	2013-2014	December	2013-12-22	7	0	17.2617	1.11022e-15
Chittagong	2013-2014	December	2013-12-23	5	0	17.1395	1.11022e-15
Chittagong	2013-2014	December	2013-12-24	5	0	17.0821	1.11022e-15
Chittagong	2013-2014	December	2013-12-25	2	0	16.9667	1.11022e-15
Chittagong	2013-2014	December	2013-12-26	9	0	16.8756	1.11022e-15
Chittagong	2013-2014	December	2013-12-27	4	0	16.6562	1.11022e-15
Chittagong	2013-2014	December	2013-12-28	10	0	16.434	1.11022e-15
Chittagong	2013-2014	December	2013-12-29	10	0	16.134	1.11022e-15
Chittagong	2013-2014	January	2014-01-16	10	0	13.6926	1.11022e-15
Chittagong	2013-2014	January	2014-01-18	10	10	13.8	1.11022e-15
Chittagong	2013-2014	January	2014-01-19	10	0	13.8488	1.11022e-15
Chittagong	2013-2014	January	2014-01-20	10	10	13.8568	1.11022e-15
Chittagong	2013-2014	February	2014-02-04	7	0	14.7157	1.11022e-15
Chittagong	2013-2014	February	2014-02-05	3	0	14.875	1.11022e-15
Chittagong	2013-2014	February	2014-02-08	10	0	15.1167	1.11022e-15
Chittagong	2013-2014	February	2014-02-11	10	10	15.8833	1.11022e-15
Chittagong	2013-2014	February	2014-02-13	10	0	16.121	1.11022e-15
Chittagong	2013-2014	March	2014-03-04	8	12.5	17.466	0.886178
Chittagong	2013-2014	March	2014-03-05	2	0	17.5602	0.886178
Chittagong	2013-2014	March	2014-03-06	10	20	17.6435	0.886178
Chittagong	2013-2014	March	2014-03-07	10	0	17.7435	0.886178
Chittagong	2013-2014	March	2014-03-10	10	30	17.8327	0.886178
Chittagong	2013-2014	April	2014-04-06	10	0	21.4426	0.702733
Chittagong	2013-2014	April	2014-04-07	10	0	21.6519	0.702733
Chittagong	2013-2014	April	2014-04-09	10	10	22.2093	0.725311
Chittagong	2013-2014	April	2014-04-10	10	50	22.4272	0.725311
Chittagong	2014-2015	November	2014-11-15	14	0	23.1417	0.135467
Chittagong	2014-2015	November	2014-11-17	6	0	22.7806	0.135467
Chittagong	2014-2015	November	2014-11-19	10	0	22.4972	0.135467
Chittagong	2014-2015	November	2014-11-21	10	0	22.1997	0.135467
Chittagong	2014-2015	December	2014-12-10	10	0	17.8929	1.45069e-15
Chittagong	2014-2015	December	2014-12-16	10	0	16.8642	1.45069e-15
Chittagong	2014-2015	December	2014-12-17	10	0	16.9019	1.45069e-15
Chittagong	2014-2015	December	2014-12-19	10	10	16.6667	1.45069e-15
Chittagong	2014-2015	January	2015-01-17	10	0	15.8472	0.183444
Chittagong	2014-2015	January	2015-01-18	10	10	15.859	0.183444
Chittagong	2014-2015	January	2015-01-20	10	10	15.7701	0.183444
Chittagong	2014-2015	January	2015-01-21	10	0	15.7219	0.183444
Chittagong	2014-2015	March	2015-03-22	10	0	20.6673	1.45069e-15
Chittagong	2014-2015	March	2015-03-23	10	0	20.7556	1.45069e-15
Chittagong	2014-2015	March	2015-03-24	10	0	20.8185	1.45069e-15
Chittagong	2014-2015	March	2015-03-25	10	0	20.9525	0.0451556
Chittagong	2014-2015	March	2015-03-28	10	0	21.3241	0.0451556
Chittagong	2014-2015	April	2015-04-08	10	0	21.8006	2.40453
Chittagong	2014-2015	April	2015-04-09	10	0	21.8173	2.65853
Chittagong	2014-2015	April	2015-04-11	10	0	22.0506	3.16653
Chittagong	2014-2015	April	2015-04-12	10	0	22.1673	3.42053
Chittagong	2014-2015	April	2015-04-14	10	0	22.2006	3.92853
Chittagong	2014-2015	April	2015-04-15	10	0	22.184	4.18253
Chittagong	2014-2015	April	2015-04-17	10	0	22.1716	4.69053
Chittagong	2015-2016	November	2015-11-17	10	0	22.1531	1.10349
Chittagong	2015-2016	November	2015-11-19	10	0	21.8469	1.16558
Chittagong	2015-2016	November	2015-11-21	10	0	21.5889	1.16558
Chittagong	2015-2016	November	2015-11-22	10	0	21.4833	1.16558
Chittagong	2015-2016	December	2015-12-21	10	10	18.5988	0.0762
Chittagong	2015-2016	December	2015-12-22	10	0	18.3698	0.0762
Chittagong	2015-2016	December	2015-12-23	10	0	18.2173	0.0762
Chittagong	2015-2016	December	2015-12-25	10	0	17.9833	0.0762
Chittagong	2015-2016	January	2016-01-18	10	10	14.2605	6.4948e-16
Chittagong	2015-2016	January	2016-01-20	10	10	14.234	6.4948e-16
Chittagong	2015-2016	January	2016-01-21	10	20	14.3765	0.0564444
Chittagong	2015-2016	January	2016-01-23	10	10	14.3475	0.0564444
Chittagong	2015-2016	February	2016-02-20	10	0	16.9278	0.1778
Chittagong	2015-2016	February	2016-02-22	10	20	17.5327	0.1778
Chittagong	2015-2016	February	2016-02-23	10	30	17.8969	0.1778
Chittagong	2015-2016	February	2016-02-25	10	0	18.5364	0.1778
Chittagong	2015-2016	March	2016-03-18	10	0	22.2796	6.4948e-16
Chittagong	2015-2016	March	2016-03-19	10	0	22.3309	0.00846667
Chittagong	2015-2016	March	2016-03-21	10	0	22.4975	0.620889
Chittagong	2015-2016	March	2016-03-23	10	10	22.4519	1.40264
Chittagong	2015-2016	April	2016-04-16	10	0	24.0772	3.44593
Chittagong	2015-2016	April	2016-04-17	10	0	24.1716	3.44593
Chittagong	2015-2016	April	2016-04-18	10	0	24.2809	3.43747
Chittagong	2015-2016	April	2016-04-27	10	0	25.5586	0.973667
Dhaka	2013-2014	November	2013-11-30	4	0	19.037	1.09542e-15
Dhaka	2013-2014	December	2013-12-01	6	16.6667	18.9	1.09542e-15
Dhaka	2013-2014	December	2013-12-02	4	0	18.763	1.09542e-15
Dhaka	2013-2014	December	2013-12-04	6	0	18.537	1.09542e-15
Dhaka	2013-2014	December	2013-12-05	4	0	18.4593	1.09542e-15
Dhaka	2013-2014	December	2013-12-06	6	0	18.363	1.09542e-15
Dhaka	2013-2014	December	2013-12-07	5	0	18.263	1.09542e-15
Dhaka	2013-2014	December	2013-12-08	5	0	18.2037	1.09542e-15
Dhaka	2013-2014	December	2013-12-10	3	0	17.9907	1.09542e-15
Dhaka	2013-2014	December	2013-12-11	7	14.2857	17.8833	1.09542e-15
Dhaka	2013-2014	December	2013-12-14	2	0	17.5037	1.09542e-15
Dhaka	2013-2014	December	2013-12-15			17.3111	1.09542e-15
Dhaka	2013-2014	December	2013-12-16	4	0	17.1444	1.09542e-15
Dhaka	2013-2014	December	2013-12-17	6	0	16.9278	1.09542e-15
Dhaka	2013-2014	December	2013-12-31	6	0	15.6167	0.135467
Dhaka	2013-2014	January	2014-01-01	4	0	15.4278	0.135467
Dhaka	2013-2014	January	2014-01-12	6	0	13.6741	0.135467
Dhaka	2013-2014	January	2014-01-13	4	0	13.6963	0.135467
Dhaka	2013-2014	January	2014-01-15	6	33.3333	13.7815	0.135467
Dhaka	2013-2014	January	2014-01-16	4	0	13.8148	0.135467
Dhaka	2013-2014	January	2014-01-20	6	16.6667	13.663	1.09542e-15
Dhaka	2013-2014	January	2014-01-21	4	0	13.5537	1.09542e-15
Dhaka	2013-2014	January	2014-01-28	4	0	13.6463	1.09542e-15
Dhaka	2013-2014	January	2014-01-29			13.7352	1.09542e-15
Dhaka	2013-2014	February	2014-02-01	10	10	13.9648	1.09542e-15
Dhaka	2013-2014	February	2014-02-02	10	0	14.0222	1.09542e-15
Dhaka	2013-2014	February	2014-02-04	10	50	13.8556	1.09542e-15
Dhaka	2013-2014	February	2014-02-05	9	66.6667	13.7722	1.09542e-15
Dhaka	2013-2014	February	2014-02-10	1	0	14.2667	1.09542e-15
Dhaka	2013-2014	March	2014-03-08	10	50	16.5963	0.7366
Dhaka	2013-2014	March	2014-03-10	10	10	16.9593	0.7366
Dhaka	2013-2014	March	2014-03-11	10	0	16.9685	0.7366
Dhaka	2013-2014	March	2014-03-13	10	0	16.9463	0.7366
Dhaka	2013-2014	April	2014-04-17	10	0	24.013	2.37913
Dhaka	2013-2014	April	2014-04-18	10	0	24.0315	2.37913
Dhaka	2013-2014	April	2014-04-19	10	0	24.1815	2.37913
Dhaka	2013-2014	April	2014-04-21	10	10	24.5259	2.04047
Dhaka	2014-2015	November	2014-11-20	10	0	20.8889	0.0423333
Dhaka	2014-2015	November	2014-11-23	10	10	20.4907	0.0423333
Dhaka	2014-2015	November	2014-11-24	10	0	20.2815	0.0169333
Dhaka	2014-2015	November	2014-11-25	6	0	20.0111	0.0169333
Dhaka	2014-2015	November	2014-11-26	4	0	19.8278	0.0169333
Dhaka	2014-2015	December	2014-12-06	10	0	18.7074	5.55112e-16
Dhaka	2014-2015	December	2014-12-09	10	0	17.9074	5.55112e-16
Dhaka	2014-2015	December	2014-12-17	10	0	16.687	5.55112e-16
Dhaka	2014-2015	December	2014-12-18	10	0	16.513	5.55112e-16
Dhaka	2014-2015	January	2015-01-11	10	20	14.75	0.0338667
Dhaka	2014-2015	January	2015-01-12	10	10	14.6593	0.0338667
Dhaka	2014-2015	January	2015-01-14	10	0	14.4204	0.0338667
Dhaka	2014-2015	January	2015-01-27	10	10	14.2704	0.160867
Dhaka	2014-2015	February	2015-02-17	20	0	14.6537	0.143933
Dhaka	2014-2015	February	2015-02-23	10	10	15.7889	0.592667
Dhaka	2014-2015	February	2015-02-27	10	0	16.7019	0.592667
Dhaka	2014-2015	March	2015-03-21	10	0	21.1833	0.0169333
Dhaka	2014-2015	March	2015-03-23	10	0	21.3204	0.0169333
Dhaka	2014-2015	March	2015-03-27	10	0	21.8056	0.0169333
Dhaka	2014-2015	March	2015-03-29	10	0	22.0463	0.0169333
Dhaka	2014-2015	April	2015-04-04	10	0	22.1111	3.03107
Dhaka	2014-2015	April	2015-04-05	10	0	22.0352	3.03953
Dhaka	2014-2015	April	2015-04-21	5	0	22.0648	12.3613
Dhaka	2014-2015	April	2015-04-22	5	0	22.087	12.9371
Dhaka	2014-2015	April	2015-04-29	5	0	21.5148	16.3915
Dhaka	2014-2015	April	2015-04-30	5	0	21.5722	16.3915
Dhaka	2015-2016	November	2015-11-04	10	0	23.313	1.31233
Dhaka	2015-2016	November	2015-11-07	5	0	22.8593	0.982133
Dhaka	2015-2016	November	2015-11-08	5	0	22.7	0.982133
Dhaka	2015-2016	November	2015-11-28	10	0	20.1352	2.14643e-16
Dhaka	2015-2016	November	2015-11-29	10	0	19.9926	2.14643e-16
Dhaka	2015-2016	December	2015-12-06	10	0	19.6556	0.0338667
Dhaka	2015-2016	December	2015-12-09	20	0	19.4741	0.0338667
Dhaka	2015-2016	December	2015-12-10	10	0	19.3907	0.0338667
Dhaka	2015-2016	January	2016-01-26	10	0	14.2574	0.0931333
Dhaka	2015-2016	January	2016-01-28	20	0	14.5259	0.0931333
Dhaka	2015-2016	January	2016-01-30	10	10	14.5481	0.0931333
Dhaka	2015-2016	February	2016-02-03	10	0	14.8519	0.0931333
Dhaka	2015-2016	February	2016-02-08	6	50	14.6444	0.0931333
Dhaka	2015-2016	February	2016-02-09	4	50	14.6519	0.110067
Dhaka	2015-2016	February	2016-02-10	5	0	14.8611	0.110067
Dhaka	2015-2016	February	2016-02-11	5	20	14.9981	0.110067
Dhaka	2015-2016	February	2016-02-24	10	0	17.9222	0.135467
Dhaka	2015-2016	March	2016-03-11	10	10	21.037	0.694267
Dhaka	2015-2016	March	2016-03-13	10	0	21.137	0.575733
Dhaka	2015-2016	March	2016-03-15	10	0	21.3111	0.575733
Dhaka	2015-2016	March	2016-03-29	10	0	21.8537	1.1176
Dhaka	2015-2016	April	2016-04-11	10	0	23.0741	2.47227
Dhaka	2015-2016	April	2016-04-16	10	0	24.0278	2.47227
Dhaka	2015-2016	April	2016-04-25	10	0	25.7796	2.3876
Dhaka	2015-2016	April	2016-04-27	10	0	26.1204	2.35373
Khulna	2013-2014	December	2013-12-07	5	20	15.8685	7.54952e-16
Khulna	2013-2014	December	2013-12-08	5	0	15.7481	7.54952e-16
Khulna	2013-2014	December	2013-12-09	5	0	15.6685	7.54952e-16
Khulna	2013-2014	December	2013-12-10	5	20	15.5556	7.54952e-16
Khulna	2013-2014	December	2013-12-11	5	0	15.437	7.54952e-16
Khulna	2013-2014	December	2013-12-12	5	0	15.3111	7.54952e-16
Khulna	2013-2014	December	2013-12-21	3	0	14.2148	7.54952e-16
Khulna	2013-2014	December	2013-12-22	2	0	14.2278	7.54952e-16
Khulna	2013-2014	December	2013-12-23	5	20	14.2148	7.54952e-16
Khulna	2013-2014	December	2013-12-24	5	0	14.1685	7.54952e-16
Khulna	2013-2014	December	2013-12-25	7	0	14.0944	7.54952e-16
Khulna	2013-2014	December	2013-12-26	8	0	13.8815	7.54952e-16
Khulna	2013-2014	December	2013-12-27	5	0	13.6944	7.54952e-16
Khulna	2013-2014	December	2013-12-28	5	40	13.5481	7.54952e-16
Khulna	2013-2014	December	2013-12-29	3	33.3333	13.4019	7.54952e-16
Khulna	2013-2014	December	2013-12-30	4	50	13.2556	7.54952e-16
Khulna	2013-2014	January	2014-01-17	10	20	11.6	7.54952e-16
Khulna	2013-2014	January	2014-01-18	10	70	11.5259	7.54952e-16
Khulna	2013-2014	January	2014-01-19	10	30	11.4389	7.54952e-16
Khulna	2013-2014	January	2014-01-20	10	60	11.2185	7.54952e-16
Khulna	2013-2014	February	2014-02-02	10	50	11.7	7.54952e-16
Khulna	2013-2014	February	2014-02-03	10	30	11.7611	7.54952e-16
Khulna	2013-2014	February	2014-02-04	10	20	11.8222	7.54952e-16
Khulna	2013-2014	February	2014-02-05	10	30	11.8833	7.54952e-16
Khulna	2013-2014	March	2014-03-10	10	40	15.0167	0.635
Khulna	2013-2014	March	2014-03-11	10	30	14.9833	0.635
Khulna	2013-2014	March	2014-03-12	10	40	14.9889	0.635
Khulna	2013-2014	March	2014-03-13	10	80	15.1963	0.635
Khulna	2013-2014	April	2014-04-08	10	20	20.7074	0.465667
Khulna	2013-2014	April	2014-04-10	10	10	21.287	0.465667
Khulna	2013-2014	April	2014-04-11	10	30	21.4278	0.465667
Khulna	2013-2014	April	2014-04-12	10	0	21.5407	0.465667
Khulna	2014-2015	November	2014-11-09	10	0	21.2204	0.668867
Khulna	2014-2015	November	2014-11-11	10	0	20.8259	0.0338667
Khulna	2014-2015	November	2014-11-13	10	0	20.3741	0.0338667
Khulna	2014-2015	November	2014-11-15	10	0	19.6204	0.0338667
Khulna	2014-2015	December	2014-12-06	10	0	14.8537	3.84877e-16
Khulna	2014-2015	December	2014-12-07	10	0	14.6796	3.84877e-16
Khulna	2014-2015	December	2014-12-09	10	0	13.987	3.84877e-16
Khulna	2014-2015	December	2014-12-11	10	10	13.5593	3.84877e-16
Khulna	2014-2015	January	2015-01-18	10	30	11.5074	0.0677333
Khulna	2014-2015	January	2015-01-19	5	40	11.4556	0.0677333
Khulna	2014-2015	January	2015-01-20	5	60	11.4278	0.0677333
Khulna	2014-2015	January	2015-01-21	10	30	11.3815	0.0677333
Khulna	2014-2015	January	2015-01-23	10	80	11.463	0.0677333
Khulna	2014-2015	February	2015-02-22	11	45.4545	13.1389	2.96333
Khulna	2014-2015	February	2015-02-23	9	44.4444	13.3796	2.96333
Khulna	2014-2015	February	2015-02-24	11	18.1818	13.6648	2.96333
Khulna	2014-2015	February	2015-02-25	9	22.2222	13.9648	2.96333
Khulna	2014-2015	March	2015-03-25	10	10	20.5056	3.84877e-16
Khulna	2014-2015	March	2015-03-26	10	0	20.5389	3.84877e-16
Khulna	2014-2015	March	2015-03-28	10	20	20.6926	3.84877e-16
Khulna	2014-2015	March	2015-03-29	10	20	20.7926	3.84877e-16
Khulna	2014-2015	April	2015-04-15	10	0	20.6981	11.6671
Khulna	2014-2015	April	2015-04-16	10	10	20.6389	12.7
Khulna	2014-2015	April	2015-04-17	10	0	20.6259	13.7329
Khulna	2014-2015	April	2015-04-19	5	0	20.787	15.7988
Khulna	2014-2015	April	2015-04-28	5	0	20.6481	25.0952
Khulna	2015-2016	November	2015-11-19	10	0	20.0222	5.4771e-16
Khulna	2015-2016	November	2015-11-21	10	0	19.6444	5.4771e-16
Khulna	2015-2016	November	2015-11-22	10	10	19.3778	5.4771e-16
Khulna	2015-2016	November	2015-11-23	10	0	19.0907	5.4771e-16
Khulna	2015-2016	December	2015-12-21	10	0	16.6778	5.4771e-16
Khulna	2015-2016	December	2015-12-22	10	0	16.4981	5.4771e-16
Khulna	2015-2016	December	2015-12-23	10	10	16.4056	5.4771e-16
Khulna	2015-2016	December	2015-12-25	10	10	16.2185	5.4771e-16
Khulna	2015-2016	January	2016-01-12	10	50	12.1537	5.4771e-16
Khulna	2015-2016	January	2016-01-13	10	20	11.8685	5.4771e-16
Khulna	2015-2016	January	2016-01-15	10	30	11.6111	5.4771e-16
Khulna	2015-2016	January	2016-01-16	10	20	11.4852	5.4771e-16
Khulna	2015-2016	February	2016-02-07	10	10	11.9704	0.1016
Khulna	2015-2016	February	2016-02-09	10	10	12.1704	0.5334
Khulna	2015-2016	February	2016-02-10	10	0	12.4093	0.5334
Khulna	2015-2016	February	2016-02-12	10	10	12.9222	0.5334
Khulna	2015-2016	March	2016-03-18	10	0	20.8944	5.4771e-16
Khulna	2015-2016	March	2016-03-20	10	0	20.9426	1.9304
Khulna	2015-2016	March	2016-03-22	10	30	21.1722	1.9304
Khulna	2015-2016	March	2016-03-24	10	20	20.9389	1.9304
Khulna	2015-2016	April	2016-04-12	10	0	22.0296	3.99627
Khulna	2015-2016	April	2016-04-13	10	0	22.137	3.99627
Khulna	2015-2016	April	2016-04-15	10	0	22.4389	3.99627
Khulna	2015-2016	April	2016-04-17	10	0	22.9056	3.99627
Rajshahi	2013-2014	November	2013-11-30	5	20	16.9157	3.01611e-16
Rajshahi	2013-2014	December	2013-12-01	5	20	16.7796	3.01611e-16
Rajshahi	2013-2014	December	2013-12-03	5	0	16.5898	3.01611e-16
Rajshahi	2013-2014	December	2013-12-04	5	0	16.488	3.01611e-16
Rajshahi	2013-2014	December	2013-12-06	5	0	16.2491	3.01611e-16
Rajshahi	2013-2014	December	2013-12-07	5	0	16.1194	3.01611e-16
Rajshahi	2013-2014	December	2013-12-08	5	0	15.9713	3.01611e-16
Rajshahi	2013-2014	December	2013-12-09	5	0	15.8796	3.01611e-16
Rajshahi	2013-2014	December	2013-12-21	6	50	14.5259	3.01611e-16
Rajshahi	2013-2014	December	2013-12-22	4	25	14.4667	3.01611e-16
Rajshahi	2013-2014	December	2013-12-23	6	0	14.4657	3.01611e-16
Rajshahi	2013-2014	December	2013-12-24	4	0	14.462	3.01611e-16
Rajshahi	2013-2014	December	2013-12-25	5	0	14.4583	3.01611e-16
Rajshahi	2013-2014	December	2013-12-26	5	20	14.3093	3.01611e-16
Rajshahi	2013-2014	December	2013-12-28	6	33.3333	13.862	0.00423333
Rajshahi	2013-2014	December	2013-12-29	4	50	13.6796	0.00423333
Rajshahi	2013-2014	January	2014-01-12	10	20	11.4185	0.0550333
Rajshahi	2013-2014	January	2014-01-13	10	80	11.437	0.0550333
Rajshahi	2013-2014	January	2014-01-14	10	40	11.4546	0.0550333
Rajshahi	2013-2014	January	2014-01-15	10	20	11.5528	0.0550333
Rajshahi	2013-2014	February	2014-02-06	10	20	11.638	0.0508
Rajshahi	2013-2014	February	2014-02-08	10	40	11.988	0.0508
Rajshahi	2013-2014	February	2014-02-09	10	90	12.212	0.0508
Rajshahi	2013-2014	February	2014-02-10	10	30	12.3278	3.01611e-16
Rajshahi	2013-2014	March	2014-03-11	10	10	14.4222	1.50707
Rajshahi	2013-2014	March	2014-03-12	10	30	14.4852	1.50707
Rajshahi	2013-2014	March	2014-03-13	10	0	14.7019	1.50707
Rajshahi	2013-2014	March	2014-03-14	10	0	14.9093	1.50707
Rajshahi	2013-2014	April	2014-04-05	10	0	18.7528	0.884767
Rajshahi	2013-2014	April	2014-04-06	10	0	19.0194	0.884767
Rajshahi	2013-2014	April	2014-04-07	10	0	19.3519	0.884767
Rajshahi	2013-2014	April	2014-04-09	10	10	19.9926	1.016
Rajshahi	2014-2015	November	2014-11-15	10	0	19.5843	0.143933
Rajshahi	2014-2015	November	2014-11-16	10	0	19.3111	0.143933
Rajshahi	2014-2015	November	2014-11-18	10	0	19.1056	0.143933
Rajshahi	2014-2015	November	2014-11-19	10	0	19.0259	0.143933
Rajshahi	2014-2015	December	2014-12-07	10	30	15.4778	2.83107e-16
Rajshahi	2014-2015	December	2014-12-08	10	30	15.3361	2.83107e-16
Rajshahi	2014-2015	December	2014-12-09	10	0	15.0722	2.83107e-16
Rajshahi	2014-2015	December	2014-12-11	10	0	14.7157	2.83107e-16
Rajshahi	2014-2015	January	2015-01-17	10	30	11.7472	0.2032
Rajshahi	2014-2015	January	2015-01-18	10	30	11.7056	0.2032
Rajshahi	2014-2015	January	2015-01-20	10	70	11.4796	0.2032
Rajshahi	2014-2015	January	2015-01-22	10	20	11.3667	0.2032
Rajshahi	2014-2015	March	2015-03-21	10	0	20.4231	0.0931333
Rajshahi	2014-2015	March	2015-03-22	10	10	20.4046	0.0931333
Rajshahi	2014-2015	March	2015-03-23	10	0	20.4722	0.0931333
Rajshahi	2014-2015	March	2015-03-25	10	30	20.6296	0.0931333
Rajshahi	2014-2015	March	2015-03-27	10	0	20.8324	0.0931333
Rajshahi	2014-2015	March	2015-03-28	10	0	20.8806	0.0465667
Rajshahi	2014-2015	March	2015-03-30	10	10	20.8352	0.889
Rajshahi	2014-2015	April	2015-04-18	10	0	20.1444	9.97373
Rajshahi	2014-2015	April	2015-04-19	10	0	20.2852	10.6426
Rajshahi	2014-2015	April	2015-04-21	10	0	20.513	11.9803
Rajshahi	2014-2015	April	2015-04-23	10	0	20.4944	13.3181
Rajshahi	2014-2015	April	2015-04-24	10	0	20.438	13.9869
Rajshahi	2015-2016	November	2015-11-18	10	0	20.2	0.486833
Rajshahi	2015-2016	November	2015-11-20	10	0	19.9009	0.486833
Rajshahi	2015-2016	November	2015-11-22	10	0	19.5157	0.0423333
Rajshahi	2015-2016	November	2015-11-23	10	0	19.3306	0.0423333
Rajshahi	2015-2016	December	2015-12-21	10	20	16.0824	-1.77636e-16
Rajshahi	2015-2016	December	2015-12-22	10	10	15.8907	-1.77636e-16
Rajshahi	2015-2016	December	2015-12-24	10	10	15.5509	-1.77636e-16
Rajshahi	2015-2016	December	2015-12-25	10	60	15.3787	-1.77636e-16
Rajshahi	2015-2016	January	2016-01-18	10	20	11.6741	-1.77636e-16
Rajshahi	2015-2016	January	2016-01-19	10	0	11.6491	0.118533
Rajshahi	2015-2016	January	2016-01-21	10	0	11.7824	0.8128
Rajshahi	2015-2016	January	2016-01-22	10	0	11.788	0.8128
Rajshahi	2015-2016	February	2016-02-08	10	10	11.7648	0.986367
Rajshahi	2015-2016	February	2016-02-09	10	50	11.9185	0.986367
Rajshahi	2015-2016	February	2016-02-11	10	0	12.1935	0.986367
Rajshahi	2015-2016	February	2016-02-12	10	10	12.3426	0.986367
Rajshahi	2015-2016	March	2016-03-19	10	0	19.6102	0.0381
Rajshahi	2015-2016	March	2016-03-20	10	10	19.7833	0.0381
Rajshahi	2015-2016	March	2016-03-21	10	0	19.9315	0.0381
Rajshahi	2015-2016	March	2016-03-23	10	0	19.9167	0.0381
Rajshahi	2015-2016	April	2016-04-18	10	0	23.0509	3.86927
Rajshahi	2015-2016	April	2016-04-19	10	0	23.1398	3.86927
Rajshahi	2015-2016	April	2016-04-21	10	0	23.4972	3.86927
Rajshahi	2015-2016	April	2016-04-22	10	0	23.8065	3.86927
Rangpur	2013-2014	November	2013-11-30	5	0	17.8093	-9.17784e-16
Rangpur	2013-2014	December	2013-12-01	5	0	17.7167	-9.17784e-16
Rangpur	2013-2014	December	2013-12-04	5	0	17.337	-9.17784e-16
Rangpur	2013-2014	December	2013-12-05	5	0	17.2241	-9.17784e-16
Rangpur	2013-2014	December	2013-12-07	5	20	16.9259	-9.17784e-16
Rangpur	2013-2014	December	2013-12-08	5	0	16.8389	-9.17784e-16
Rangpur	2013-2014	December	2013-12-09	6	0	16.7019	-9.17784e-16
Rangpur	2013-2014	December	2013-12-10	4	0	16.6148	-9.17784e-16
Rangpur	2013-2014	December	2013-12-21	5	0	15.3741	-9.17784e-16
Rangpur	2013-2014	December	2013-12-22	5	0	15.2204	-9.17784e-16
Rangpur	2013-2014	December	2013-12-23	5	0	15.1333	-9.17784e-16
Rangpur	2013-2014	December	2013-12-24	5	20	15.113	-9.17784e-16
Rangpur	2013-2014	December	2013-12-25	5	20	15.0556	-9.17784e-16
Rangpur	2013-2014	December	2013-12-26	5	0	14.9444	-9.17784e-16
Rangpur	2013-2014	December	2013-12-28	8	0	14.6241	-9.17784e-16
Rangpur	2013-2014	December	2013-12-29	2	0	14.4167	-9.17784e-16
Rangpur	2013-2014	January	2014-01-17	10	0	12.0389	-9.17784e-16
Rangpur	2013-2014	January	2014-01-18	10	10	12.0815	-9.17784e-16
Rangpur	2013-2014	January	2014-01-19	10	0	12.1074	-9.17784e-16
Rangpur	2013-2014	January	2014-01-20	10	0	12.1315	-9.17784e-16
Rangpur	2013-2014	February	2014-02-02	10	0	11.7852	-9.17784e-16
Rangpur	2013-2014	February	2014-02-03	10	0	11.7593	-9.17784e-16
Rangpur	2013-2014	February	2014-02-04	10	0	11.7796	-9.17784e-16
Rangpur	2013-2014	February	2014-02-05	10	0	11.787	-9.17784e-16
Rangpur	2013-2014	March	2014-03-05	10	20	14.013	0.677333
Rangpur	2013-2014	March	2014-03-07	10	10	14.187	0.677333
Rangpur	2013-2014	March	2014-03-08	10	0	14.1241	0.677333
Rangpur	2013-2014	March	2014-03-09	10	0	14.0611	0.677333
Rangpur	2013-2014	April	2014-04-11	10	10	19.4389	0.1016
Rangpur	2013-2014	April	2014-04-12	10	0	19.5093	0.1016
Rangpur	2013-2014	April	2014-04-13	14	14.2857	19.6815	0.1016
Rangpur	2013-2014	April	2014-04-14	6	0	19.7648	0.1016
Rangpur	2014-2015	November	2014-11-09	10	0	21.4926	0.186267
Rangpur	2014-2015	November	2014-11-10	10	0	21.2796	0.186267
Rangpur	2014-2015	November	2014-11-11	10	0	21.1093	0.0423333
Rangpur	2014-2015	November	2014-11-12	10	0	20.9593	0.0169333
Rangpur	2014-2015	December	2014-12-13	10	10	15.387	0.00846667
Rangpur	2014-2015	December	2014-12-14	10	0	15.337	0.00846667
Rangpur	2014-2015	December	2014-12-17	10	20	15.2185	0.00846667
Rangpur	2014-2015	December	2014-12-18	10	0	14.9648	0.00846667
Rangpur	2014-2015	January	2015-01-11	10	10	12.5981	0.804333
Rangpur	2014-2015	January	2015-01-12	10	0	12.4833	0.804333
Rangpur	2014-2015	January	2015-01-14	10	0	12.2074	0.804333
Rangpur	2014-2015	January	2015-01-15	10	0	12.0574	0.804333
Rangpur	2014-2015	February	2015-02-22	6	0	12.7333	0.4064
Rangpur	2014-2015	February	2015-02-23	4	0	12.8907	0.4064
Rangpur	2014-2015	February	2015-02-24	6	33.3333	13.1704	0.474133
Rangpur	2014-2015	February	2015-02-25	4	0	13.4111	0.474133
Rangpur	2014-2015	March	2015-03-15	10	0	19.4704	1.20227
Rangpur	2014-2015	March	2015-03-17	10	0	20.037	1.20227
Rangpur	2014-2015	March	2015-03-18	10	0	20.1796	1.20227
Rangpur	2014-2015	March	2015-03-19	10	0	20.187	1.20227
Rangpur	2014-2015	April	2015-04-08	10	0	20.2611	0.516467
Rangpur	2014-2015	April	2015-04-10	10	0	20.2019	0.516467
Rangpur	2014-2015	April	2015-04-12	10	10	20.1426	0.516467
Rangpur	2014-2015	April	2015-04-13	10	0	20.113	0.516467
Rangpur	2014-2015	April	2015-04-15	10	0	20.0537	0.516467
Rangpur	2014-2015	April	2015-04-16	10	0	20.0537	0.516467
Rangpur	2015-2016	November	2015-11-12	10	0	21.5852	0.1016
Rangpur	2015-2016	November	2015-11-14	10	0	21.1926	0.1016
Rangpur	2015-2016	November	2015-11-16	10	0	20.9481	0.0508
Rangpur	2015-2016	November	2015-11-17	10	0	20.8185	0.0508
Rangpur	2015-2016	December	2015-12-15	10	0	17.0648	1.66533e-16
Rangpur	2015-2016	December	2015-12-16	10	0	16.8296	1.66533e-16
Rangpur	2015-2016	December	2015-12-18	10	0	16.3778	1.66533e-16
Rangpur	2015-2016	December	2015-12-19	10	0	16.1519	1.66533e-16
Rangpur	2015-2016	January	2016-01-12	10	0	11.8333	1.66533e-16
Rangpur	2015-2016	January	2016-01-13	10	0	11.6944	1.66533e-16
Rangpur	2015-2016	January	2016-01-15	10	0	11.5963	1.66533e-16
Rangpur	2015-2016	January	2016-01-16	10	0	11.5296	1.66533e-16
Rangpur	2015-2016	February	2016-02-13	10	0	12.0667	0.677333
Rangpur	2015-2016	February	2016-02-15	10	0	12.3426	0.677333
Rangpur	2015-2016	February	2016-02-16	10	40	12.4426	0.677333
Rangpur	2015-2016	February	2016-02-17	10	0	12.5889	0.677333
Rangpur	2015-2016	March	2016-03-13	10	0	18.063	1.66533e-16
Rangpur	2015-2016	March	2016-03-14	10	0	18.25	1.66533e-16
Rangpur	2015-2016	March	2016-03-16			18.4407	1.66533e-16
Rangpur	2015-2016	March	2016-03-17	10	0	18.4796	1.66533e-16
Rangpur	2015-2016	April	2016-04-11	10	0	19.0537	5.04613
Rangpur	2015-2016	April	2016-04-13	10	0	19.2815	5.04613
Rangpur	2015-2016	April	2016-04-15	10	0	19.5889	5.04613
Rangpur	2015-2016	April	2016-04-16	10	0	19.8	5.04613
Sylhet	2013-2014	November	2013-11-30	5	0	17.8722	-1.35447e-15
Sylhet	2013-2014	December	2013-12-01	5	0	17.8241	-1.35447e-15
Sylhet	2013-2014	December	2013-12-02	6	0	17.7759	-1.35447e-15
Sylhet	2013-2014	December	2013-12-03	4	0	17.7352	-1.35447e-15
Sylhet	2013-2014	December	2013-12-04	6	16.6667	17.6944	-1.35447e-15
Sylhet	2013-2014	December	2013-12-05	4	0	17.6278	-1.35447e-15
Sylhet	2013-2014	December	2013-12-06	6	0	17.5352	-1.35447e-15
Sylhet	2013-2014	December	2013-12-07	4	0	17.4944	-1.35447e-15
Sylhet	2013-2014	December	2013-12-08	6	0	17.4111	-1.35447e-15
Sylhet	2013-2014	December	2013-12-09	4	0	17.3519	-1.35447e-15
Sylhet	2013-2014	December	2013-12-10	6	0	17.2852	-1.35447e-15
Sylhet	2013-2014	December	2013-12-11	4	0	17.1796	-1.35447e-15
Sylhet	2013-2014	December	2013-12-21	5	0	15.6481	-1.35447e-15
Sylhet	2013-2014	December	2013-12-22	5	0	15.5889	-1.35447e-15
Sylhet	2013-2014	December	2013-12-23	6	0	15.563	-1.35447e-15
Sylhet	2013-2014	December	2013-12-24	4	0	15.5222	-1.35447e-15
Sylhet	2013-2014	January	2014-01-12	10	0	12.5352	-1.35447e-15
Sylhet	2013-2014	January	2014-01-13	10	0	12.5759	-1.35447e-15
Sylhet	2013-2014	January	2014-01-14	10	0	12.6241	-1.35447e-15
Sylhet	2013-2014	January	2014-01-15	10	0	12.6944	-1.35447e-15
Sylhet	2013-2014	February	2014-02-18	10	0	14.2315	1.31233
Sylhet	2013-2014	February	2014-02-19	10	0	14.2278	1.48167
Sylhet	2013-2014	February	2014-02-21	10	50	14.15	1.48167
Sylhet	2013-2014	February	2014-02-22	10	0	14.1241	1.48167
Sylhet	2013-2014	March	2014-03-12	10	0	14.7537	1.48167
Sylhet	2013-2014	March	2014-03-13	10	0	14.913	1.4732
Sylhet	2013-2014	March	2014-03-14	10	0	14.9963	1.4732
Sylhet	2013-2014	March	2014-03-16	10	0	15.2722	1.4732
Sylhet	2013-2014	April	2014-04-06	10	0	19.3463	2.32833
Sylhet	2013-2014	April	2014-04-07	10	10	19.5463	2.47227
Sylhet	2013-2014	April	2014-04-08	10	0	19.7093	3.03953
Sylhet	2013-2014	April	2014-04-10	6	0	19.9407	4.43653
Sylhet	2013-2014	April	2014-04-11	4	0	20.0944	4.43653
Sylhet	2014-2015	November	2014-11-10	10	0	22.0519	1.79493
Sylhet	2014-2015	November	2014-11-11	10	0	21.8556	1.78647
Sylhet	2014-2015	November	2014-11-12	10	0	21.6759	1.76107
Sylhet	2014-2015	November	2014-11-14	10	0	21.2833	0.745067
Sylhet	2014-2015	December	2014-12-12	10	0	17.0963	-9.06682e-16
Sylhet	2014-2015	December	2014-12-13	20	0	16.887	-9.06682e-16
Sylhet	2014-2015	December	2014-12-14	10	0	16.813	-9.06682e-16
Sylhet	2014-2015	January	2015-01-11	10	0	14.6056	0.5334
Sylhet	2014-2015	January	2015-01-12	6	0	14.5815	0.5334
Sylhet	2014-2015	January	2015-01-13	4	0	14.4241	0.5334
Sylhet	2014-2015	January	2015-01-14	10	10	14.4074	0.5334
Sylhet	2014-2015	January	2015-01-15	10	10	14.4796	0.5334
Sylhet	2014-2015	March	2015-03-14	5	0	19.0426	0.9398
Sylhet	2014-2015	March	2015-03-15	5	0	19.3056	0.9398
Sylhet	2014-2015	March	2015-03-16	5	0	19.5685	0.9398
Sylhet	2014-2015	March	2015-03-17	5	0	19.8389	0.9398
Sylhet	2014-2015	March	2015-03-18	10	0	20.0759	0.9398
Sylhet	2014-2015	March	2015-03-19	10	0	20.1667	0.9398
Sylhet	2014-2015	April	2015-04-08	10	0	20.1667	9.60967
Sylhet	2014-2015	April	2015-04-09	10	0	20.1667	9.60967
Sylhet	2014-2015	April	2015-04-11	10	0	20.1667	9.60967
Sylhet	2014-2015	April	2015-04-12	10	0	20.1667	9.60967
Sylhet	2014-2015	April	2015-04-14	10	0	20.1667	9.60967
Sylhet	2014-2015	April	2015-04-16	10	0	20.1241	9.60967
Sylhet	2014-2015	April	2015-04-18	10	0	20.2019	9.60967
Sylhet	2015-2016	November	2015-11-12	10	0	21.5759	0.118533
Sylhet	2015-2016	November	2015-11-13	10	0	21.413	0.118533
Sylhet	2015-2016	November	2015-11-15	10	0	21.1111	0.118533
Sylhet	2015-2016	November	2015-11-27	10	0	19.3241	0.118533
Sylhet	2015-2016	December	2015-12-15	10	0	17.6759	0.0677333
Sylhet	2015-2016	December	2015-12-17	10	0	17.4167	0.0677333
Sylhet	2015-2016	December	2015-12-18	10	0	17.3167	0.0677333
Sylhet	2015-2016	December	2015-12-19	10	0	17.2407	0.0677333
Sylhet	2015-2016	January	2016-01-12	10	0	14.2167	0.0254
Sylhet	2015-2016	January	2016-01-13	10	0	13.9963	-4.14483e-16
Sylhet	2015-2016	January	2016-01-14	10	0	13.913	-4.14483e-16
Sylhet	2015-2016	January	2016-01-16	10	0	13.7574	-4.14483e-16
Sylhet	2015-2016	February	2016-02-15	10	10	14.5389	0.635
Sylhet	2015-2016	February	2016-02-16	10	0	14.6926	0.635
Sylhet	2015-2016	February	2016-02-17	10	0	14.8426	0.635
Sylhet	2015-2016	February	2016-02-19	10	10	15.137	0.270933
Sylhet	2015-2016	March	2016-03-12	10	0	19.6389	0.0338667
Sylhet	2015-2016	March	2016-03-14	10	0	19.9722	0.0508
Sylhet	2015-2016	March	2016-03-15	10	0	20.113	0.0508
Sylhet	2015-2016	March	2016-03-16	10	0	20.2407	0.0508
Sylhet	2015-2016	April	2016-04-11	10	0	20.5704	18.8468
Sylhet	2015-2016	April	2016-04-12	10	0	20.6278	19.0331
Sylhet	2015-2016	April	2016-04-13	10	0	20.7259	19.2363
Sylhet	2015-2016	April	2016-04-25	10	0	21.5944	31.0303
